# Supplementary material for: 3,5-Dichloro-N-(2-methyl­but-3-yn-2-yl)benzamide
Source: Acta Crystallogr Sect E Struct Rep Online. 2009 Dec 4;66(Pt 1):o8. doi: 10.1107/S1600536809051228 (PMC2980071; doi:10.1107/S1600536809051228)
Supplement: Supplementary file 2 [file e-66-000o8-Isup2.hkl]

# 
# h,k,l, Fc-squared, Fo-squared, sigma(Fo-squared) and status flag 
# 
data_I
_shelx_title ' 1 in P2(1)/c' 
_shelx_refln_list_code          4 
_shelx_F_calc_maximum      132.98 
_exptl_crystal_F_000       528.00 
_reflns_d_resolution_high  0.7700 
 
loop_ 
 _symmetry_equiv_pos_as_xyz 
 'x, y, z' 
 '-x, y+1/2, -z+1/2' 
 '-x, -y, -z' 
 'x, -y-1/2, z-1/2' 
 
_cell_length_a    12.2268 
_cell_length_b    10.8984 
_cell_length_c    10.1702 
_cell_angle_alpha  90.000 
_cell_angle_beta  111.082 
_cell_angle_gamma  90.000 
 
_shelx_F_squared_multiplier     1.000 
 
loop_ 
 _refln_index_h 
 _refln_index_k 
 _refln_index_l 
 _refln_F_squared_calc 
 _refln_F_squared_meas 
 _refln_F_squared_sigma 
 _refln_observed_status 
   2   0   0      168.28      150.68      1.31 o 
   3   0   0        3.13        4.24      0.98 o 
   4   0   0      323.25      331.84      2.37 o 
   5   0   0       10.18        9.95      1.21 o 
   6   0   0     2068.56     1949.11     44.32 o 
   7   0   0     1558.57     1532.57     32.14 o 
   8   0   0      212.09      206.20      7.36 o 
   9   0   0       48.17       57.73      6.27 o 
  10   0   0      105.85      104.77      6.47 o 
  11   0   0       27.02       31.00      4.32 o 
  12   0   0        4.22        7.64     10.84 o 
  13   0   0       61.96       66.07     14.31 o 
  14   0   0      240.74      218.84     21.58 o 
   2   1   0     9157.37     8378.29     68.92 o 
   3   1   0     5004.32     4969.15     29.16 o 
   4   1   0     1995.27     2016.84     16.77 o 
   5   1   0      600.09      594.28      6.67 o 
   6   1   0        3.67        6.04      1.26 o 
   7   1   0      221.79      182.18      5.81 o 
   8   1   0       40.24       40.41      2.72 o 
   9   1   0      400.67      378.42      8.92 o 
  10   1   0        1.11        5.69      2.45 o 
  11   1   0       11.05       13.40      2.66 o 
  12   1   0       65.00       74.53      4.57 o 
  13   1   0        1.39        1.02      2.06 o 
  14   1   0        0.25        2.44      2.89 o 
   0   2   0        8.11        5.21      0.18 o 
   1   2   0     3273.44     3366.59     34.47 o 
   2   2   0     6964.83     6833.02     41.52 o 
   3   2   0     1142.95     1119.86      9.74 o 
   4   2   0     3257.13     3180.39     30.91 o 
   5   2   0     3761.62     3783.27     34.93 o 
   6   2   0       63.43       86.84      2.53 o 
   7   2   0      845.27      851.72      8.27 o 
   8   2   0        1.83        0.77      1.79 o 
   9   2   0      448.85      437.57     14.57 o 
  10   2   0      139.44      145.35      5.46 o 
  11   2   0      238.78      258.23      8.11 o 
  12   2   0       30.78       30.13      3.45 o 
  13   2   0       15.20       17.18      3.28 o 
  14   2   0        7.97        9.37      3.06 o 
   1   3   0      806.92      839.76      6.60 o 
   2   3   0      975.09      944.49      7.15 o 
   3   3   0     2231.11     2240.44     17.52 o 
   4   3   0     4652.68     4832.53     39.60 o 
   5   3   0      462.15      411.11      4.71 o 
   6   3   0        3.36        2.76      1.10 o 
   7   3   0       43.36       36.14      1.18 o 
   8   3   0       36.88       37.49      1.59 o 
   9   3   0      157.75      162.48      5.45 o 
  10   3   0       67.04       66.49      3.82 o 
  11   3   0        2.64        4.43      3.77 o 
  12   3   0       34.52       41.95      3.81 o 
  13   3   0        3.54        4.94      2.50 o 
  14   3   0        1.47       -0.45      2.15 o 
   0   4   0     6776.38     6725.64     66.82 o 
   1   4   0      669.66      584.01      6.83 o 
   2   4   0      294.65      332.43      3.82 o 
   3   4   0     1241.23     1405.04     14.21 o 
   4   4   0       37.99       38.21      1.21 o 
   5   4   0       19.64       21.52      0.97 o 
   6   4   0      470.35      484.05      6.06 o 
   7   4   0      202.69      184.08      3.46 o 
   8   4   0       51.98       51.00      2.24 o 
   9   4   0       68.28       74.06      3.66 o 
  10   4   0        0.14        1.24      2.44 o 
  11   4   0       33.35       33.55      3.20 o 
  12   4   0        0.17        0.86      2.09 o 
  13   4   0        0.26       -0.42      3.29 o 
  14   4   0        0.12        1.27      2.67 o 
   1   5   0      344.71      352.12      4.60 o 
   2   5   0     2566.98     2524.86     33.49 o 
   3   5   0      119.97      114.74      1.91 o 
   4   5   0      677.46      722.63      8.35 o 
   5   5   0      559.58      548.45      6.80 o 
   6   5   0       73.09       80.98      2.03 o 
   7   5   0       95.35       86.78      2.31 o 
   8   5   0      364.23      350.82      5.90 o 
   9   5   0       35.01       30.62      1.75 o 
  10   5   0       51.62       58.55      3.66 o 
  11   5   0        0.69        2.83      2.08 o 
  12   5   0       31.31       33.73      3.60 o 
  13   5   0       12.32       14.58      4.18 o 
   0   6   0     1123.59     1189.65     23.84 o 
   1   6   0      730.82      713.13      9.19 o 
   2   6   0       98.68       96.06      2.82 o 
   3   6   0      664.34      623.83     13.26 o 
   4   6   0     1296.19     1445.80     17.07 o 
   5   6   0       25.45       20.86      1.43 o 
   6   6   0       65.36       61.30      2.99 o 
   7   6   0      335.38      320.03      9.40 o 
   8   6   0       53.33       46.04      2.06 o 
   9   6   0        0.04        3.50      1.36 o 
  10   6   0      123.62      122.53      5.12 o 
  11   6   0       38.92       44.68      3.69 o 
  12   6   0        2.98        5.12      2.58 o 
  13   6   0       15.89        8.53      2.97 o 
   1   7   0      549.87      557.71     14.17 o 
   2   7   0      774.42      747.09     12.80 o 
   3   7   0      361.46      346.70      6.46 o 
   4   7   0      214.94      256.43      6.03 o 
   5   7   0      369.36      357.17      8.44 o 
   6   7   0      510.65      484.38     10.34 o 
   7   7   0        5.67        6.37      1.91 o 
   8   7   0       61.62       60.26      2.78 o 
   9   7   0       52.23       49.33      2.99 o 
  10   7   0        3.27       -1.45      1.79 o 
  11   7   0       48.69       46.64      3.76 o 
  12   7   0        2.07        1.90      2.19 o 
   0   8   0      568.43      568.41     16.66 o 
   1   8   0      434.21      408.24      9.23 o 
   2   8   0      236.64      227.07      8.37 o 
   3   8   0     1063.45     1006.30     18.74 o 
   4   8   0     1201.02     1168.63     17.01 o 
   5   8   0       23.17       26.26      1.83 o 
   6   8   0       11.18       16.29      1.50 o 
   7   8   0       18.18       21.40      1.92 o 
   8   8   0       21.89       21.44      1.73 o 
   9   8   0        0.28        1.50      1.19 o 
  10   8   0       46.91       50.40      3.60 o 
  11   8   0       78.54       70.67      5.10 o 
  12   8   0        0.46       -1.71      3.79 o 
   1   9   0      286.52      287.52      8.22 o 
   2   9   0      218.07      196.97      6.45 o 
   3   9   0      212.34      210.50      7.82 o 
   4   9   0       26.65       31.30      2.95 o 
   5   9   0      118.34      118.81      4.72 o 
   6   9   0      149.23      150.99      5.59 o 
   7   9   0       10.01        9.85      2.73 o 
   8   9   0       70.27       61.65      3.07 o 
   9   9   0       20.92       18.94      2.57 o 
  10   9   0       12.60       25.73      5.19 o 
  11   9   0       35.26       28.29      6.01 o 
   0  10   0        5.04        3.75      3.01 o 
   1  10   0      102.83       99.39      4.76 o 
   2  10   0      280.10      285.52      8.82 o 
   3  10   0       32.98       31.50      3.56 o 
   4  10   0       21.12       26.86      3.03 o 
   5  10   0       13.09       15.49      2.61 o 
   6  10   0      125.27      126.86      5.59 o 
   7  10   0       92.41       93.88      5.25 o 
   8  10   0      107.91      105.52      5.11 o 
   9  10   0       12.01       14.73      4.76 o 
  10  10   0       44.57       48.63      6.10 o 
   1  11   0      486.77      483.42     13.71 o 
   2  11   0       54.20       61.21      4.31 o 
   3  11   0       15.50       19.43      2.93 o 
   4  11   0       13.50       16.70      2.86 o 
   5  11   0       82.06       81.41      4.82 o 
   6  11   0       74.55       78.54      8.08 o 
   7  11   0        0.07        2.87      4.85 o 
   8  11   0       41.94       44.07      4.02 o 
   9  11   0        0.09       -0.62      4.14 o 
   0  12   0        0.33        1.57      3.29 o 
   1  12   0       59.43       68.16      5.01 o 
   2  12   0        0.80        6.08      2.73 o 
   3  12   0      348.44      343.13     11.27 o 
   4  12   0       50.80       52.29      4.38 o 
   5  12   0       13.98       13.66      3.26 o 
   6  12   0        4.57        8.28      2.83 o 
   7  12   0       40.18       42.13      4.52 o 
   1  13   0      143.64      152.82      7.76 o 
   2  13   0       66.94       76.32      5.41 o 
   3  13   0        9.39        9.22      3.46 o 
   4  13   0        3.73       -0.52      2.43 o 
   5  13   0       23.95       29.56      5.43 o 
   0  14   0      127.81      144.11     11.59 o 
   1  14   0       64.49       60.76      5.77 o 
   2  14   0        5.58        9.38      3.56 o 
 -15   1   1       50.54       49.72      4.61 o 
 -14   1   1       31.61       35.11      5.17 o 
 -13   1   1        7.55       12.81      3.22 o 
 -12   1   1      203.21      214.58      7.30 o 
 -11   1   1       23.65       33.32      3.22 o 
 -10   1   1       63.43       61.33      3.44 o 
  -9   1   1       83.93       93.34      3.54 o 
  -8   1   1      444.76      458.98      5.48 o 
  -7   1   1      239.82      242.28      3.01 o 
  -6   1   1      211.12      199.34      2.53 o 
  -5   1   1      247.03      227.88      2.74 o 
  -4   1   1       61.66       55.02      1.91 o 
  -3   1   1     4814.53     4779.75     44.71 o 
  -2   1   1     1406.03     1349.75     11.84 o 
   1   1   1      169.51      144.93      1.42 o 
   2   1   1    16251.41    15127.65    134.98 o 
   3   1   1     4597.69     4494.23     44.27 o 
   4   1   1      177.97      182.36      2.35 o 
   5   1   1      162.35      155.64      3.38 o 
   6   1   1      323.43      307.78      5.85 o 
   7   1   1       26.47       29.08      2.00 o 
   8   1   1       46.57       51.46      2.88 o 
   9   1   1        2.49        6.76      3.43 o 
  10   1   1       28.90       34.11      3.18 o 
  11   1   1        7.23       11.46      2.65 o 
  12   1   1       13.08       14.92      4.58 o 
  13   1   1       14.57       17.69      3.22 o 
  14   1   1        8.10       17.15      7.82 o 
 -15   2   1        0.13        4.20      3.10 o 
 -14   2   1       14.48       17.02      3.30 o 
 -13   2   1       15.04       19.26      2.99 o 
 -12   2   1       30.06       38.98      5.90 o 
 -11   2   1        8.89       14.11      2.36 o 
 -10   2   1       21.95       21.10      2.45 o 
  -9   2   1      145.14      140.95      4.21 o 
  -8   2   1      108.38      107.51      3.24 o 
  -7   2   1       70.00       61.13      1.51 o 
  -6   2   1      522.47      536.36      5.74 o 
  -5   2   1       13.47       13.17      1.31 o 
  -4   2   1      634.21      628.66      6.67 o 
  -3   2   1     1405.00     1461.65     12.89 o 
  -2   2   1       39.27       38.21      1.50 o 
  -1   2   1     4091.31     4027.02     22.11 o 
   0   2   1      540.11      508.59     11.41 o 
   1   2   1     6412.89     6387.09     72.18 o 
   2   2   1     1926.64     2014.30     19.12 o 
   3   2   1      439.86      458.87      4.03 o 
   4   2   1      127.00      121.82      2.47 o 
   5   2   1     1063.38     1073.75     10.74 o 
   6   2   1      128.64      141.55      2.29 o 
   7   2   1      220.06      212.03      5.54 o 
   8   2   1       52.16       49.18      2.86 o 
   9   2   1        1.75        1.03      1.60 o 
  10   2   1        6.14       10.35      3.18 o 
  11   2   1      114.41      114.40      5.56 o 
  12   2   1        6.05       11.58      4.29 o 
  13   2   1        0.14        2.41      2.49 o 
  14   2   1        4.61        2.23      2.67 o 
 -14   3   1        5.07        9.97      2.86 o 
 -13   3   1        0.00        1.67      2.22 o 
 -12   3   1        7.35        5.72      4.09 o 
 -11   3   1       66.50       67.14      3.75 o 
 -10   3   1       10.90       16.46      2.32 o 
  -9   3   1      134.68      130.09      3.79 o 
  -8   3   1      239.07      253.26      3.96 o 
  -7   3   1      652.41      687.17     13.09 o 
  -6   3   1       71.21       63.09      1.84 o 
  -5   3   1      282.83      315.83      3.82 o 
  -4   3   1      238.42      260.47      3.03 o 
  -3   3   1     2014.35     1998.43     15.44 o 
  -2   3   1      302.25      362.36      3.64 o 
  -1   3   1     1460.35     1437.30     20.93 o 
   0   3   1     1195.49     1211.49      6.13 o 
   1   3   1      339.12      344.33      2.94 o 
   2   3   1      117.73      127.94      1.64 o 
   3   3   1     1269.97     1285.45     10.98 o 
   4   3   1      417.67      413.92      5.29 o 
   5   3   1      110.31      107.43      1.89 o 
   6   3   1      356.77      349.17      5.07 o 
   7   3   1      324.03      327.89     10.95 o 
   8   3   1        0.01        4.20      1.62 o 
   9   3   1      133.05      136.20      4.93 o 
  10   3   1        0.49       -1.92      1.92 o 
  11   3   1        0.37        2.26      3.13 o 
  12   3   1        0.06       -0.68      2.09 o 
  13   3   1       14.65       13.77      3.19 o 
  14   3   1        8.75        7.50      4.77 o 
 -14   4   1        0.03        3.87      3.21 o 
 -13   4   1        0.20        0.01      1.78 o 
 -12   4   1       29.96       30.87      3.21 o 
 -11   4   1        3.70        8.47      5.13 o 
 -10   4   1       18.45       18.40      2.48 o 
  -9   4   1       35.00       33.19      1.66 o 
  -8   4   1      408.37      397.42      6.05 o 
  -7   4   1       15.63       10.83      1.05 o 
  -6   4   1      204.24      209.33      3.27 o 
  -5   4   1      459.74      462.84      5.41 o 
  -4   4   1     2004.95     2209.61     22.55 o 
  -3   4   1      460.84      455.51      5.31 o 
  -2   4   1       81.99       77.29      1.30 o 
  -1   4   1     2650.65     2678.02     28.65 o 
   0   4   1     1571.46     1613.25     18.01 o 
   1   4   1      186.76      217.65      2.20 o 
   2   4   1     1543.67     1558.70     17.06 o 
   3   4   1     1233.54     1235.45     11.62 o 
   4   4   1        1.03        2.05      0.71 o 
   5   4   1      171.42      151.04      2.54 o 
   6   4   1      782.63      788.56     11.11 o 
   7   4   1       15.39       15.95      2.15 o 
   8   4   1        0.33        0.00      1.35 o 
   9   4   1      105.53       98.44      4.42 o 
  10   4   1      195.20      177.63      6.42 o 
  11   4   1       13.78       14.84      2.87 o 
  12   4   1       21.86       29.54      4.67 o 
  13   4   1        3.90        4.43      2.68 o 
 -14   5   1        1.41        5.40      2.69 o 
 -13   5   1        0.11       -1.12      2.15 o 
 -12   5   1       11.28       12.58      2.57 o 
 -11   5   1       73.85       60.79      3.83 o 
 -10   5   1        0.44        0.04      1.17 o 
  -9   5   1       91.36       88.72      2.76 o 
  -8   5   1        2.59        3.11      1.05 o 
  -7   5   1        1.35        3.83      1.52 o 
  -6   5   1       74.48       69.78      1.85 o 
  -5   5   1      109.34      142.53      2.74 o 
  -4   5   1       10.26       13.14      1.23 o 
  -3   5   1      388.23      452.60      5.93 o 
  -2   5   1     1915.14     2080.56     19.03 o 
  -1   5   1      484.76      536.20      8.00 o 
   0   5   1       16.67       22.31      1.48 o 
   1   5   1       85.62      102.48      1.65 o 
   2   5   1      108.98       97.41      1.76 o 
   3   5   1        0.31        0.50      0.72 o 
   4   5   1      510.39      537.86      6.64 o 
   5   5   1      774.40      812.81      9.81 o 
   6   5   1      101.88       96.51      2.30 o 
   7   5   1      262.48      248.33      4.33 o 
   8   5   1       94.40       88.36      3.16 o 
   9   5   1        2.03        1.36      1.70 o 
  10   5   1      133.48      118.62      5.16 o 
  11   5   1        2.37        4.05      2.20 o 
  12   5   1       32.54       32.99      3.59 o 
  13   5   1       30.57       27.02      3.60 o 
 -13   6   1        3.11        4.75      2.45 o 
 -12   6   1       36.61       46.52      7.95 o 
 -11   6   1       26.56       25.31      2.93 o 
 -10   6   1      239.81      210.96      8.66 o 
  -9   6   1       26.65       31.32      2.71 o 
  -8   6   1       12.46       15.01      1.45 o 
  -7   6   1      253.67      251.95      4.53 o 
  -6   6   1      192.13      188.26      4.24 o 
  -5   6   1        5.91       10.78      1.61 o 
  -4   6   1      156.25      154.49      2.62 o 
  -3   6   1      274.23      247.08      7.71 o 
  -2   6   1     1856.75     2010.32     27.93 o 
  -1   6   1      697.53      698.88     11.05 o 
   0   6   1       58.93       68.34      2.51 o 
   1   6   1     1777.64     1617.84     28.16 o 
   2   6   1      251.44      250.51      3.22 o 
   3   6   1      253.03      262.29      3.76 o 
   4   6   1      556.45      541.85      7.34 o 
   5   6   1      423.16      417.48      6.15 o 
   6   6   1      316.64      301.92      5.11 o 
   7   6   1       50.89       48.34      2.05 o 
   8   6   1      378.31      350.07      6.30 o 
   9   6   1       22.32       16.40      2.45 o 
  10   6   1        3.19        3.49      2.45 o 
  11   6   1       43.39       44.58      3.64 o 
  12   6   1       12.39       15.26      3.17 o 
 -13   7   1        0.52       -2.56      2.56 o 
 -12   7   1        0.87        2.50      3.74 o 
 -11   7   1        5.63        9.93      3.24 o 
 -10   7   1        9.26       12.66      1.77 o 
  -9   7   1       83.58       76.92      3.06 o 
  -8   7   1       52.17       46.07      2.05 o 
  -7   7   1        1.04        4.00      1.10 o 
  -6   7   1        5.33        6.11      1.45 o 
  -5   7   1      169.70      178.01      3.81 o 
  -4   7   1       14.05       16.41      1.35 o 
  -3   7   1       20.03       18.80      1.77 o 
  -2   7   1      120.00      104.94      5.13 o 
  -1   7   1       71.37       58.01      3.20 o 
   0   7   1      195.06      188.59      3.02 o 
   1   7   1        1.19        3.27      1.05 o 
   2   7   1        6.51        9.44      0.90 o 
   3   7   1        0.89        2.84      1.22 o 
   4   7   1       34.58       29.97      1.49 o 
   5   7   1      476.92      457.40      8.24 o 
   6   7   1       25.84       28.63      2.57 o 
   7   7   1      283.95      283.76      5.41 o 
   8   7   1       31.28       27.74      1.87 o 
   9   7   1        4.06        1.86      2.13 o 
  10   7   1        1.17        0.81      1.76 o 
  11   7   1        0.19        1.66      2.18 o 
  12   7   1        5.14        5.59      2.54 o 
 -12   8   1      100.60       90.71      6.28 o 
 -11   8   1       74.55       72.85      6.71 o 
 -10   8   1        1.66        1.93      1.52 o 
  -9   8   1        2.31        4.51      1.47 o 
  -8   8   1        1.82        1.68      1.34 o 
  -7   8   1       27.99       35.77      1.95 o 
  -6   8   1       61.02       55.93      2.34 o 
  -5   8   1       76.50       80.68      2.77 o 
  -4   8   1        1.89        4.71      1.64 o 
  -3   8   1       22.60       22.93      2.99 o 
  -2   8   1        0.06        0.34      1.60 o 
  -1   8   1      603.33      602.10     12.32 o 
   0   8   1      314.32      319.98      7.70 o 
   1   8   1       40.32       38.97      2.68 o 
   2   8   1      783.21      773.62     15.12 o 
   3   8   1     1254.83     1199.68     24.85 o 
   4   8   1       15.52       14.03      1.34 o 
   5   8   1       25.67       29.49      2.60 o 
   6   8   1       18.14       19.52      1.56 o 
   7   8   1        0.01        2.19      1.41 o 
   8   8   1        1.16        2.48      1.55 o 
   9   8   1       44.64       46.03      4.11 o 
  10   8   1       13.78       14.70      2.69 o 
  11   8   1        9.30        7.12      2.45 o 
 -11   9   1        0.27        3.31      3.60 o 
 -10   9   1        1.32        0.73      2.14 o 
  -9   9   1        0.35       -0.56      1.54 o 
  -8   9   1       19.55       18.71      2.22 o 
  -7   9   1        8.69        7.54      1.60 o 
  -6   9   1       28.94       33.88      2.11 o 
  -5   9   1        0.00        4.29      2.47 o 
  -4   9   1        5.56       17.92      2.96 o 
  -3   9   1       56.11       52.59      3.31 o 
  -2   9   1       44.49       47.88      3.32 o 
  -1   9   1      325.05      319.64      8.48 o 
   0   9   1      548.04      560.19     12.70 o 
   1   9   1       81.36       88.03      5.04 o 
   2   9   1      417.93      406.51     10.45 o 
   3   9   1       96.83       94.47      4.57 o 
   4   9   1       72.24       79.63      3.93 o 
   5   9   1       16.49       22.37      2.65 o 
   6   9   1       28.75       27.28      4.80 o 
   7   9   1       17.43       16.33      2.43 o 
   8   9   1        7.90       13.80      2.24 o 
   9   9   1        0.24        4.08      3.43 o 
  10   9   1       17.71       26.47      5.40 o 
 -10  10   1       15.01       17.97      5.07 o 
  -9  10   1        2.90        4.18      2.25 o 
  -8  10   1        0.31        3.20      2.07 o 
  -7  10   1        3.49        7.34      2.42 o 
  -6  10   1        4.25        3.53      2.06 o 
  -5  10   1      104.82       99.38      4.92 o 
  -4  10   1       10.12       24.20      3.28 o 
  -3  10   1        5.64        3.63      2.10 o 
  -2  10   1      110.84      117.65      5.21 o 
  -1  10   1      339.57      337.14      9.50 o 
   0  10   1       31.77       33.48      3.32 o 
   1  10   1       45.71       42.70      3.62 o 
   2  10   1       68.79       69.35      4.26 o 
   3  10   1      114.07      101.86      4.92 o 
   4  10   1      101.56       97.74      5.15 o 
   5  10   1        0.35        1.38      3.99 o 
   6  10   1        7.47       13.49      3.49 o 
   7  10   1        2.31        6.05      2.19 o 
   8  10   1       31.26       31.01      3.12 o 
   9  10   1       25.22       25.97      5.15 o 
  -9  11   1        0.47        4.51      3.72 o 
  -8  11   1       37.48       35.74      3.76 o 
  -7  11   1        2.84        8.19      3.25 o 
  -6  11   1        0.24        0.90      2.13 o 
  -5  11   1       74.95       74.48      6.67 o 
  -4  11   1       10.22       16.17      3.12 o 
  -3  11   1       67.84       78.25      4.92 o 
  -2  11   1        0.30        8.30      2.72 o 
  -1  11   1      120.75      127.18      6.12 o 
   0  11   1       31.93       39.79      3.85 o 
   1  11   1       20.48       22.20      3.43 o 
   2  11   1        0.82        5.83      3.36 o 
   3  11   1        0.05       -1.62      2.47 o 
   4  11   1       10.65       14.16      4.30 o 
   5  11   1       12.67       19.14      3.07 o 
   6  11   1        1.63        0.94      2.16 o 
   7  11   1       41.49       39.10      3.71 o 
   8  11   1        2.73        2.73      4.69 o 
  -8  12   1        2.86        4.53      2.64 o 
  -7  12   1        1.96        4.35      2.58 o 
  -6  12   1        7.64        7.40      3.08 o 
  -5  12   1        0.17        0.88      2.89 o 
  -4  12   1        4.42        4.63      2.63 o 
  -3  12   1        3.55       10.02      4.49 o 
  -2  12   1       11.23       13.73      3.29 o 
  -1  12   1        0.05       -0.15      2.36 o 
   0  12   1        6.99       18.19      4.90 o 
   1  12   1        2.75        7.97      2.88 o 
   2  12   1        1.21        3.14      2.44 o 
   3  12   1        0.11       -0.36      2.07 o 
   4  12   1        4.32       12.25      3.18 o 
   5  12   1        0.25        2.89      2.46 o 
   6  12   1        1.01        0.78      2.53 o 
   7  12   1        2.92        8.46      4.50 o 
  -6  13   1       10.59        5.66      3.17 o 
  -5  13   1       35.40       46.11      5.19 o 
  -4  13   1        2.08        9.76      3.10 o 
  -3  13   1        0.50        4.98      2.91 o 
  -2  13   1        0.55       -1.97      2.42 o 
  -1  13   1        0.36        5.93      3.01 o 
   0  13   1       11.38       21.81      4.64 o 
   1  13   1       25.49       31.31      4.28 o 
   2  13   1       37.87       43.87      7.06 o 
   3  13   1        4.48        2.15      2.92 o 
   4  13   1        1.49        4.20      2.86 o 
   5  13   1        0.87        1.07      2.59 o 
  -2  14   1       12.75       23.95      4.26 o 
  -1  14   1       19.81       22.98      4.30 o 
   0  14   1        2.55        4.07      3.06 o 
   1  14   1       60.63       62.71      6.26 o 
 -15   0   2       39.66       41.95      5.88 o 
 -14   0   2        2.27        6.17      3.57 o 
 -13   0   2      142.36      147.80      9.44 o 
 -12   0   2      370.37      368.02     15.03 o 
 -11   0   2      232.99      248.25     13.90 o 
 -10   0   2       37.91       47.48      3.50 o 
  -9   0   2      456.46      458.39     15.24 o 
  -8   0   2        4.77        6.30      1.25 o 
  -7   0   2      446.40      409.76      7.00 o 
  -6   0   2      626.95      670.48      9.60 o 
  -5   0   2     1966.18     1933.57     22.54 o 
  -4   0   2       51.29       39.56      1.51 o 
  -3   0   2     4415.98     4194.42    124.47 o 
  -2   0   2     5828.31     5582.89     73.83 o 
  -1   0   2     8470.46     7794.62     81.51 o 
   0   0   2        5.30        6.24      1.43 o 
   1   0   2     4464.15     4406.02     39.10 o 
   2   0   2    17683.34    17310.76    223.47 o 
   3   0   2     1042.08     1053.42     10.76 o 
   4   0   2     1061.01      970.64     23.56 o 
   5   0   2       25.09       28.59      2.46 o 
   6   0   2       19.19       21.26      2.56 o 
   7   0   2      229.94      254.69     16.59 o 
   8   0   2       62.82       62.90      4.90 o 
   9   0   2        2.83        2.94      2.60 o 
  10   0   2       50.45       63.88      7.28 o 
  11   0   2        6.56       12.50      5.13 o 
  12   0   2      147.78      164.47     10.73 o 
  13   0   2        8.10        7.69      7.81 o 
 -15   1   2        7.91       10.50      3.10 o 
 -14   1   2        1.80       10.73      2.89 o 
 -13   1   2       51.39       56.20      4.21 o 
 -12   1   2       87.07       90.22      4.72 o 
 -11   1   2      376.72      392.93      9.81 o 
 -10   1   2      396.47      371.36      5.67 o 
  -9   1   2      250.21      274.73      4.71 o 
  -8   1   2       49.71       40.39      1.51 o 
  -7   1   2       31.22       27.65      1.15 o 
  -6   1   2      384.44      345.93      6.92 o 
  -5   1   2     3630.67     3711.31     30.04 o 
  -4   1   2     2809.28     2810.43     20.82 o 
  -3   1   2     2054.91     2066.81     19.79 o 
  -2   1   2     1674.09     1823.13     10.20 o 
  -1   1   2      178.10      229.73      2.47 o 
   0   1   2     2295.34     2277.23     12.69 o 
   1   1   2     7789.57     7834.15     50.83 o 
   2   1   2     6310.00     6166.09     66.90 o 
   3   1   2     1788.05     1752.00     20.70 o 
   4   1   2      412.48      440.72      3.67 o 
   5   1   2     1866.03     1832.74     14.95 o 
   6   1   2      134.11      136.36      3.89 o 
   7   1   2       11.48       13.55      1.89 o 
   8   1   2       28.74       24.04      2.46 o 
   9   1   2      267.70      276.25      8.02 o 
  10   1   2       51.05       59.63      6.75 o 
  11   1   2       15.18       21.83      3.12 o 
  12   1   2       16.09       21.95      3.29 o 
  13   1   2        7.49        2.21      2.51 o 
 -15   2   2        3.72        5.84      2.73 o 
 -14   2   2       53.13       54.65      4.44 o 
 -13   2   2       91.00       95.61      5.10 o 
 -12   2   2       38.44       42.65      3.58 o 
 -11   2   2        0.02        2.69      2.06 o 
 -10   2   2        1.20        3.61      2.80 o 
  -9   2   2        2.10        2.67      0.97 o 
  -8   2   2      383.70      402.77      5.53 o 
  -7   2   2     3150.63     3060.14     30.52 o 
  -6   2   2       86.94      103.35      2.41 o 
  -5   2   2      262.58      283.35      3.28 o 
  -4   2   2       13.24       22.35      1.72 o 
  -3   2   2     1179.26     1154.26      8.77 o 
  -2   2   2      264.45      289.44      2.49 o 
  -1   2   2     2120.65     2030.31     16.42 o 
   0   2   2     4624.28     4694.86     31.13 o 
   1   2   2     8750.04     8806.09     61.76 o 
   2   2   2     1215.38     1180.06      9.59 o 
   3   2   2        0.32        0.20      0.70 o 
   4   2   2      178.12      151.80      3.20 o 
   5   2   2      444.63      442.61     10.66 o 
   6   2   2      151.17      150.90      4.11 o 
   7   2   2      724.93      748.32     14.01 o 
   8   2   2       22.15       25.18      2.49 o 
   9   2   2       73.84       65.26      3.79 o 
  10   2   2        1.56       -2.11      2.30 o 
  11   2   2       20.59       24.86      3.23 o 
  12   2   2        7.88       14.03      4.16 o 
  13   2   2       18.25       16.83      3.38 o 
 -15   3   2        3.82        7.97      2.99 o 
 -14   3   2        0.04        0.25      1.97 o 
 -13   3   2       25.73       20.57      2.85 o 
 -12   3   2       20.25       23.52      2.86 o 
 -11   3   2        2.28        2.54      1.66 o 
 -10   3   2       89.68       87.34      2.46 o 
  -9   3   2      341.14      343.91      5.84 o 
  -8   3   2       32.42       24.15      1.39 o 
  -7   3   2      500.39      519.74      6.69 o 
  -6   3   2      171.29      197.64      3.01 o 
  -5   3   2     1665.92     1798.36     16.90 o 
  -4   3   2      220.02      211.15      2.61 o 
  -3   3   2     1730.80     1812.39     14.39 o 
  -2   3   2     6531.89     6530.14     53.60 o 
  -1   3   2     1084.62     1019.87      7.60 o 
   0   3   2     3403.52     3359.17     24.27 o 
   1   3   2       75.39       70.43      1.87 o 
   2   3   2       45.28       57.09      1.58 o 
   3   3   2       87.38      101.98      1.69 o 
   4   3   2       12.16       10.67      0.82 o 
   5   3   2      412.55      362.91      4.46 o 
   6   3   2       85.54       76.38      2.61 o 
   7   3   2       65.28       70.80      3.24 o 
   8   3   2      106.40      108.09      4.25 o 
   9   3   2       41.46       46.29      3.24 o 
  10   3   2       40.00       46.02      4.10 o 
  11   3   2       61.01       50.05      3.95 o 
  12   3   2       14.29       24.92      5.14 o 
  13   3   2        5.06        8.13      3.13 o 
 -14   4   2       11.53       17.27      3.24 o 
 -13   4   2        2.03        3.72      4.50 o 
 -12   4   2        2.83        2.22      2.31 o 
 -11   4   2      120.35      118.15      4.74 o 
 -10   4   2      122.39      125.82      3.42 o 
  -9   4   2       68.08       74.78      2.40 o 
  -8   4   2       29.56       33.56      2.35 o 
  -7   4   2      902.14      877.77     10.70 o 
  -6   4   2       79.27       75.48      1.79 o 
  -5   4   2       38.15       22.66      1.17 o 
  -4   4   2       93.52       65.21      1.39 o 
  -3   4   2     4925.90     5056.90     44.76 o 
  -2   4   2     2974.42     3047.07     25.96 o 
  -1   4   2       46.90       62.86      2.69 o 
   0   4   2     2392.16     2423.13     18.65 o 
   1   4   2      504.03      548.62      7.24 o 
   2   4   2      100.46      106.02      1.85 o 
   3   4   2      481.15      488.35      5.66 o 
   4   4   2     1367.72     1320.13     13.88 o 
   5   4   2       14.29       18.58      1.08 o 
   6   4   2        7.28        6.03      1.14 o 
   7   4   2       81.97       80.17      5.24 o 
   8   4   2      177.43      167.19      6.14 o 
   9   4   2       44.45       48.09      6.39 o 
  10   4   2        0.06        1.91      2.08 o 
  11   4   2       43.52       47.91      3.89 o 
  12   4   2       68.06       67.28      5.01 o 
  13   4   2        7.04        5.82      2.98 o 
 -14   5   2       13.69       15.54      2.93 o 
 -13   5   2       23.46       21.69      2.90 o 
 -12   5   2       60.90       64.02      3.95 o 
 -11   5   2       47.01       54.05      3.45 o 
 -10   5   2       37.84       37.84      2.54 o 
  -9   5   2        8.69       11.16      1.85 o 
  -8   5   2       74.60       71.05      2.23 o 
  -7   5   2      170.58      169.19      3.26 o 
  -6   5   2      728.33      659.73      8.75 o 
  -5   5   2     1331.17     1351.78     14.60 o 
  -4   5   2     1900.69     1857.25     17.90 o 
  -3   5   2      154.72      189.87      3.11 o 
  -2   5   2       10.66       10.81      1.01 o 
  -1   5   2      108.08      105.99      2.49 o 
   0   5   2      937.50      964.44      8.01 o 
   1   5   2     1192.07     1176.70     11.10 o 
   2   5   2     3707.80     3801.64     37.25 o 
   3   5   2      203.48      184.43      3.00 o 
   4   5   2      296.12      295.78      4.46 o 
   5   5   2        0.20        2.06      0.95 o 
   6   5   2       22.97       24.91      1.44 o 
   7   5   2      127.66      122.09      2.93 o 
   8   5   2        5.67        7.21      3.34 o 
   9   5   2       70.07       82.90      5.17 o 
  10   5   2       46.95       54.08      4.39 o 
  11   5   2        0.25        2.20      2.26 o 
  12   5   2        0.41        2.74      2.42 o 
 -14   6   2        4.22        8.47      2.80 o 
 -13   6   2       11.49       15.01      2.74 o 
 -12   6   2        9.52        7.78      2.24 o 
 -11   6   2       50.72       54.54      4.90 o 
 -10   6   2       49.94       57.26      3.18 o 
  -9   6   2       30.23       38.64      2.44 o 
  -8   6   2      131.09      135.48      3.31 o 
  -7   6   2      367.17      330.28      5.71 o 
  -6   6   2      133.57      148.15      3.12 o 
  -5   6   2      145.46      160.95      3.18 o 
  -4   6   2      500.27      489.50      8.71 o 
  -3   6   2      531.37      500.58      5.30 o 
  -2   6   2      224.18      276.10      4.28 o 
  -1   6   2      732.06      751.82      9.42 o 
   0   6   2      510.77      479.46      6.70 o 
   1   6   2      345.77      329.19      4.80 o 
   2   6   2        5.55       14.79      1.08 o 
   3   6   2      881.47      855.18     11.42 o 
   4   6   2      224.87      210.73      4.55 o 
   5   6   2       86.19       74.90      2.33 o 
   6   6   2       23.24       19.20      1.48 o 
   7   6   2      217.91      229.31      4.66 o 
   8   6   2       94.49       98.84      4.40 o 
   9   6   2        6.85        4.16      2.05 o 
  10   6   2       24.68       16.59      2.81 o 
  11   6   2        6.46        7.82      3.54 o 
  12   6   2       10.13        7.16      2.90 o 
 -13   7   2        4.89        8.37      4.23 o 
 -12   7   2       58.50       50.92      3.69 o 
 -11   7   2        0.50        0.87      1.74 o 
 -10   7   2      184.41      182.76      4.71 o 
  -9   7   2      871.63      835.60     13.49 o 
  -8   7   2      409.11      383.80      7.82 o 
  -7   7   2      166.37      187.65      5.58 o 
  -6   7   2      136.15      136.30      3.04 o 
  -5   7   2        0.19        2.42      1.14 o 
  -4   7   2       10.72        9.41      0.78 o 
  -3   7   2      527.60      503.87      7.60 o 
  -2   7   2      525.45      508.58     10.55 o 
  -1   7   2     1892.38     1882.44     22.89 o 
   0   7   2      146.18      147.66      3.14 o 
   1   7   2      200.26      209.16      4.14 o 
   2   7   2       88.27       80.64      3.08 o 
   3   7   2        5.73        5.09      1.78 o 
   4   7   2      334.94      330.75      6.21 o 
   5   7   2     2277.00     2290.99     29.73 o 
   6   7   2      394.60      393.22      7.16 o 
   7   7   2       26.13       33.14      2.43 o 
   8   7   2      139.92      127.26      3.66 o 
   9   7   2       13.28       16.51      2.81 o 
  10   7   2        0.34       -0.97      2.02 o 
  11   7   2        1.05       -2.05      2.21 o 
 -12   8   2       36.94       33.78      4.12 o 
 -11   8   2        7.02       11.63      2.90 o 
 -10   8   2        4.57       10.44      2.33 o 
  -9   8   2       17.18       19.10      1.75 o 
  -8   8   2       25.98       30.29      3.02 o 
  -7   8   2       98.45       88.02      4.38 o 
  -6   8   2      203.31      176.16      4.67 o 
  -5   8   2        9.54       14.76      1.68 o 
  -4   8   2      455.42      450.19      7.91 o 
  -3   8   2      186.26      189.21      4.09 o 
  -2   8   2        0.01        0.72      0.84 o 
  -1   8   2      662.26      657.99     13.32 o 
   0   8   2      359.08      328.66      9.50 o 
   1   8   2       33.94       37.33      3.47 o 
   2   8   2        0.17        0.80      1.11 o 
   3   8   2      744.68      730.46     12.37 o 
   4   8   2       30.56       31.47      1.78 o 
   5   8   2        1.60        0.53      0.98 o 
   6   8   2       79.37       70.20      2.65 o 
   7   8   2        2.89        4.16      1.26 o 
   8   8   2       75.14       67.46      2.77 o 
   9   8   2        7.49        8.40      3.22 o 
  10   8   2       19.49       16.75      2.93 o 
  11   8   2        7.96       13.29      5.05 o 
 -12   9   2        0.68        2.12      3.97 o 
 -11   9   2        7.14        2.18      3.19 o 
 -10   9   2       34.76       35.70      2.85 o 
  -9   9   2        3.76        1.85      1.53 o 
  -8   9   2       18.49       23.54      2.23 o 
  -7   9   2       75.52       67.61      3.11 o 
  -6   9   2      269.77      256.97      6.34 o 
  -5   9   2      297.24      300.87      7.71 o 
  -4   9   2      342.89      329.06      8.83 o 
  -3   9   2       10.89       19.30      3.78 o 
  -2   9   2      345.04      338.87      8.86 o 
  -1   9   2      403.74      392.53      9.87 o 
   0   9   2       13.25       20.66      2.72 o 
   1   9   2      567.04      576.83     13.36 o 
   2   9   2      303.71      306.68      8.40 o 
   3   9   2      173.01      173.16      6.29 o 
   4   9   2       82.39       87.85      4.39 o 
   5   9   2       11.18       14.43      2.08 o 
   6   9   2       53.07       42.89      3.10 o 
   7   9   2        8.45        8.62      1.78 o 
   8   9   2       31.22       40.29      5.87 o 
   9   9   2        2.38        6.27      3.85 o 
  10   9   2       15.56       13.69      4.74 o 
 -11  10   2       31.79       32.89      5.65 o 
 -10  10   2       43.42       50.43      6.10 o 
  -9  10   2        0.20       -1.56      1.93 o 
  -8  10   2       32.49       38.73      4.11 o 
  -7  10   2        8.81        8.40      2.39 o 
  -6  10   2       12.68        9.55      2.49 o 
  -5  10   2       30.69       35.64      4.37 o 
  -4  10   2      345.42      351.25     10.29 o 
  -3  10   2      184.57      186.50      6.78 o 
  -2  10   2       58.68       56.68      3.96 o 
  -1  10   2       28.75       31.15      3.00 o 
   0  10   2       38.19       43.71      3.62 o 
   1  10   2      418.74      416.65     11.41 o 
   2  10   2       55.62       55.16      3.88 o 
   3  10   2      151.25      142.38      6.18 o 
   4  10   2      340.95      333.86     13.02 o 
   5  10   2        6.86        5.62      2.20 o 
   6  10   2        0.17        3.98      2.99 o 
   7  10   2       12.97       16.95      2.62 o 
   8  10   2        4.00        2.27      4.74 o 
   9  10   2       11.78       12.48      4.63 o 
  -9  11   2       36.67       41.18      3.90 o 
  -8  11   2       68.35       72.54      5.85 o 
  -7  11   2        1.86       10.86      4.18 o 
  -6  11   2       23.10       25.55      3.28 o 
  -5  11   2       66.99       79.95      4.99 o 
  -4  11   2        4.62        5.48      2.51 o 
  -3  11   2       18.65       15.59      2.89 o 
  -2  11   2       75.01       81.12      4.74 o 
  -1  11   2      189.96      178.44      7.13 o 
   0  11   2       40.83       42.92      5.04 o 
   1  11   2        2.82        7.89      3.64 o 
   2  11   2        0.05       -0.51      2.06 o 
   3  11   2        3.38        5.38      2.75 o 
   4  11   2        1.64        4.48      2.43 o 
   5  11   2       21.40       24.03      3.95 o 
   6  11   2       90.45       86.00      5.04 o 
   7  11   2        0.16       -1.10      2.10 o 
   8  11   2        0.21       -0.88      3.46 o 
  -8  12   2        1.40        0.01      2.33 o 
  -7  12   2       58.81       61.08      4.89 o 
  -6  12   2      101.50       97.09      5.71 o 
  -5  12   2       59.87       57.85      4.57 o 
  -4  12   2      107.62      119.38      6.51 o 
  -3  12   2       91.69       92.50      5.69 o 
  -2  12   2        8.06       10.43      2.97 o 
  -1  12   2       42.66       49.12      4.38 o 
   0  12   2      172.66      175.15      7.79 o 
   1  12   2      102.48      113.51      6.49 o 
   2  12   2        5.11        0.97      2.74 o 
   3  12   2       97.74       98.21      5.77 o 
   4  12   2       64.19       68.97      5.09 o 
   5  12   2        5.65        6.80      2.82 o 
   6  12   2        0.60       -0.28      2.13 o 
  -6  13   2        9.85        9.24      3.10 o 
  -5  13   2       20.59       25.98      3.96 o 
  -4  13   2        0.97        5.57      2.92 o 
  -3  13   2        0.07        0.60      2.56 o 
  -2  13   2      156.03      154.20      7.87 o 
  -1  13   2       43.19       44.01      4.70 o 
   0  13   2        0.45        5.67      3.02 o 
   1  13   2      116.30      125.74      7.23 o 
   2  13   2       71.55       76.11      5.68 o 
   3  13   2        6.33        5.76      2.98 o 
   4  13   2       19.37       26.02      3.88 o 
 -15   1   3       14.89       15.21      4.56 o 
 -14   1   3        4.58        7.76      2.45 o 
 -13   1   3       19.37       19.47      2.81 o 
 -12   1   3       48.07       50.67      6.04 o 
 -11   1   3      145.78      137.87      3.49 o 
 -10   1   3      869.31      844.67     14.10 o 
  -9   1   3      127.64      123.09      2.72 o 
  -8   1   3      892.21      858.66     10.23 o 
  -7   1   3     1471.13     1559.61     16.06 o 
  -6   1   3     2050.13     2171.96     20.30 o 
  -5   1   3     3361.30     3443.09     28.46 o 
  -4   1   3      296.94      257.91      4.03 o 
  -3   1   3      868.44      878.06      9.24 o 
  -2   1   3     1602.07     1566.14     15.77 o 
  -1   1   3     1150.07     1130.18     12.74 o 
   0   1   3      783.81      773.65      6.33 o 
   1   1   3      103.04       83.09      1.34 o 
   2   1   3       64.13       55.89      1.63 o 
   3   1   3     2550.37     2414.20     69.87 o 
   4   1   3     2373.75     2342.02     43.21 o 
   5   1   3      441.28      415.31      7.78 o 
   6   1   3      156.59      154.35      4.53 o 
   7   1   3      169.61      174.27      5.50 o 
   8   1   3       93.75       94.55      4.57 o 
   9   1   3       48.10       48.99      4.55 o 
  10   1   3        9.26       15.00      2.82 o 
  11   1   3       47.97       41.83      4.09 o 
  12   1   3        2.13        8.21      3.72 o 
  13   1   3        1.92        5.64      3.65 o 
 -15   2   3        1.58        1.41      3.16 o 
 -14   2   3        6.64        6.55      3.28 o 
 -13   2   3       63.44       62.02      3.92 o 
 -12   2   3       25.37       31.11      2.79 o 
 -11   2   3       60.83       57.34      2.34 o 
 -10   2   3       78.54       81.83      2.47 o 
  -9   2   3      403.33      406.72      8.31 o 
  -8   2   3      146.59      140.65      2.75 o 
  -7   2   3       10.98       16.53      1.44 o 
  -6   2   3      279.40      294.36      3.83 o 
  -5   2   3       34.77       37.84      1.27 o 
  -4   2   3      171.12      180.57      2.64 o 
  -3   2   3      152.21      138.63      1.89 o 
  -2   2   3       34.11       38.81      1.03 o 
  -1   2   3      169.67      155.86      1.90 o 
   0   2   3      172.23      201.02      2.96 o 
   1   2   3      311.16      300.90      3.70 o 
   2   2   3      518.69      601.68      6.20 o 
   3   2   3      214.28      235.74      3.15 o 
   4   2   3     1546.65     1421.14     56.92 o 
   5   2   3      186.85      196.74      4.74 o 
   6   2   3       23.97       24.46      2.17 o 
   7   2   3       97.86       94.39      4.00 o 
   8   2   3        7.37       16.80      2.56 o 
   9   2   3       45.06       53.50      3.88 o 
  10   2   3       30.84       38.94      3.73 o 
  11   2   3        1.34        6.57      2.85 o 
  12   2   3        0.40        1.16      2.41 o 
 -15   3   3        0.11        2.27      2.38 o 
 -14   3   3       20.70       23.52      4.11 o 
 -13   3   3        5.15        9.03      2.35 o 
 -12   3   3        0.81       -0.91      1.71 o 
 -11   3   3      222.72      212.40      6.62 o 
 -10   3   3       83.70       79.95      2.58 o 
  -9   3   3      334.73      319.19      5.59 o 
  -8   3   3      342.64      338.58      5.17 o 
  -7   3   3      290.70      296.10      4.37 o 
  -6   3   3      428.68      466.99      5.71 o 
  -5   3   3     1742.90     1758.42     18.17 o 
  -4   3   3       93.17       85.25      1.51 o 
  -3   3   3        0.19        3.80      0.75 o 
  -2   3   3      719.12      718.69      6.41 o 
  -1   3   3     2831.55     2924.03     23.25 o 
   0   3   3      232.49      277.05      3.19 o 
   1   3   3     5635.77     5919.50     50.83 o 
   2   3   3       69.31       84.44      1.70 o 
   3   3   3      309.20      305.83      4.09 o 
   4   3   3      955.48      985.93     11.00 o 
   5   3   3      650.59      657.61      9.13 o 
   6   3   3       48.69       47.74      3.70 o 
   7   3   3        0.38       -0.09      1.40 o 
   8   3   3       27.11       27.87      3.73 o 
   9   3   3       17.42       31.03      3.14 o 
  10   3   3        5.23        8.70      2.57 o 
  11   3   3        0.83        4.18      2.38 o 
  12   3   3        1.53        1.90      2.52 o 
 -15   4   3        5.67        8.78      2.74 o 
 -14   4   3        0.39       -0.38      2.29 o 
 -13   4   3       10.91       12.46      2.53 o 
 -12   4   3        3.37        8.40      3.31 o 
 -11   4   3        6.17        6.89      2.61 o 
 -10   4   3      107.61       96.13      2.91 o 
  -9   4   3        1.24        0.61      0.90 o 
  -8   4   3       27.30       29.48      1.67 o 
  -7   4   3      173.31      160.58      3.09 o 
  -6   4   3      178.63      178.40      3.02 o 
  -5   4   3      101.15      106.14      2.05 o 
  -4   4   3      337.27      357.96      4.28 o 
  -3   4   3      651.93      702.62      6.96 o 
  -2   4   3      104.82      115.60      1.78 o 
  -1   4   3      187.06      190.47      2.47 o 
   0   4   3      398.76      421.21      4.74 o 
   1   4   3      601.26      700.50      7.66 o 
   2   4   3      240.40      271.25      3.77 o 
   3   4   3      103.76      120.07      2.31 o 
   4   4   3        0.01        4.07      1.75 o 
   5   4   3      110.97      104.07      2.40 o 
   6   4   3        4.33        8.97      1.10 o 
   7   4   3      126.91      131.27      4.66 o 
   8   4   3        0.18        3.66      2.56 o 
   9   4   3        8.01       11.90      2.67 o 
  10   4   3        1.36        0.44      2.39 o 
  11   4   3        4.52        1.36      3.04 o 
  12   4   3        4.21        1.86      2.60 o 
 -14   5   3        2.90        8.34      2.71 o 
 -13   5   3       22.50       32.34      5.05 o 
 -12   5   3        3.66        3.50      1.97 o 
 -11   5   3        2.50        4.61      1.93 o 
 -10   5   3       34.26       39.16      1.97 o 
  -9   5   3       26.76       30.77      2.11 o 
  -8   5   3       11.09        9.70      1.32 o 
  -7   5   3       16.67       20.37      1.63 o 
  -6   5   3      251.08      251.54      4.02 o 
  -5   5   3        2.79        6.43      1.05 o 
  -4   5   3       90.97       98.77      1.92 o 
  -3   5   3       81.61      107.33      2.33 o 
  -2   5   3      404.61      529.85      5.50 o 
  -1   5   3        0.03        1.38      0.57 o 
   0   5   3     2859.80     3019.80     27.95 o 
   1   5   3      222.07      255.37      3.87 o 
   2   5   3        4.13        6.80      1.42 o 
   3   5   3      167.92      168.49      3.12 o 
   4   5   3       60.16       61.07      1.92 o 
   5   5   3       86.42       78.63      2.28 o 
   6   5   3      126.05      129.17      3.40 o 
   7   5   3       19.00       13.85      1.40 o 
   8   5   3       21.23       23.66      2.72 o 
   9   5   3        8.12       11.85      2.53 o 
  10   5   3       22.92       28.00      3.30 o 
  11   5   3        5.88       13.45      3.46 o 
  12   5   3       16.03       16.49      3.77 o 
 -14   6   3        0.00       -0.84      2.06 o 
 -13   6   3        8.77        7.44      2.49 o 
 -12   6   3        0.04       -1.72      1.85 o 
 -11   6   3        6.27        8.43      1.68 o 
 -10   6   3      105.12      107.75      3.33 o 
  -9   6   3       31.71       30.58      2.09 o 
  -8   6   3       36.64       35.03      1.87 o 
  -7   6   3       17.21       17.40      1.44 o 
  -6   6   3      180.32      175.26      3.78 o 
  -5   6   3        3.56        2.61      1.45 o 
  -4   6   3      490.12      483.81      5.91 o 
  -3   6   3      338.76      336.75      4.08 o 
  -2   6   3       51.20       64.08      4.68 o 
  -1   6   3        0.78        1.56      1.31 o 
   0   6   3        0.13        0.65      0.81 o 
   1   6   3      101.13      101.23      2.15 o 
   2   6   3        0.26        1.41      0.82 o 
   3   6   3      713.13      735.41      9.90 o 
   4   6   3       87.24       85.89      2.43 o 
   5   6   3      352.57      324.72      5.77 o 
   6   6   3        6.72        9.57      1.35 o 
   7   6   3      318.61      306.00      5.98 o 
   8   6   3       23.72       34.40      3.24 o 
   9   6   3        4.28        4.43      2.17 o 
  10   6   3       11.11       13.68      3.23 o 
  11   6   3        1.28        0.41      2.18 o 
 -13   7   3        8.74        7.58      2.45 o 
 -12   7   3        1.47        3.33      1.99 o 
 -11   7   3       28.47       28.87      2.43 o 
 -10   7   3        9.48       10.88      1.96 o 
  -9   7   3        1.36        0.71      1.14 o 
  -8   7   3       15.28       21.55      1.65 o 
  -7   7   3      143.19      150.27      3.60 o 
  -6   7   3       57.38       60.23      3.18 o 
  -5   7   3       43.43       34.18      2.31 o 
  -4   7   3        6.95       11.36      1.27 o 
  -3   7   3      340.81      340.21      5.86 o 
  -2   7   3      165.75      175.92      3.75 o 
  -1   7   3       81.54       88.03      2.63 o 
   0   7   3      148.39      141.24      3.49 o 
   1   7   3        0.04        1.27      0.63 o 
   2   7   3       10.32       14.33      1.50 o 
   3   7   3      124.27      117.97      2.92 o 
   4   7   3      234.67      250.71      5.08 o 
   5   7   3       15.62       18.67      1.64 o 
   6   7   3       65.60       59.23      2.39 o 
   7   7   3       57.79       54.30      2.41 o 
   8   7   3        3.43       10.07      2.54 o 
   9   7   3        0.49        6.14      2.34 o 
  10   7   3        1.38        0.30      2.33 o 
  11   7   3        0.24       -0.08      2.02 o 
 -13   8   3       19.13        9.31      4.22 o 
 -12   8   3        1.08        4.07      3.03 o 
 -11   8   3       32.76       35.52      2.82 o 
 -10   8   3       57.76       50.31      2.52 o 
  -9   8   3      126.16      117.10      4.54 o 
  -8   8   3        8.77        8.98      1.47 o 
  -7   8   3      197.60      177.46      4.89 o 
  -6   8   3        2.30        7.11      1.65 o 
  -5   8   3       21.51       22.98      2.20 o 
  -4   8   3      184.39      170.62      4.23 o 
  -3   8   3       26.56       28.20      1.89 o 
  -2   8   3       11.26       11.73      2.96 o 
  -1   8   3       51.08       56.71      2.29 o 
   0   8   3      152.61      138.90      3.89 o 
   1   8   3       34.09       38.56      2.37 o 
   2   8   3      193.25      202.22      5.15 o 
   3   8   3       45.75       35.27      2.63 o 
   4   8   3      163.71      168.39      6.05 o 
   5   8   3       28.20       28.37      1.91 o 
   6   8   3        1.54        0.16      1.22 o 
   7   8   3       26.01       26.10      2.01 o 
   8   8   3       38.62       31.48      3.06 o 
   9   8   3        3.42        1.91      2.00 o 
  10   8   3        0.64       -2.90      2.90 o 
 -12   9   3        8.88       15.89      4.30 o 
 -11   9   3        1.18       -1.80      2.85 o 
 -10   9   3        0.50        1.68      1.62 o 
  -9   9   3        8.56        8.14      2.97 o 
  -8   9   3       79.40       77.56      3.48 o 
  -7   9   3       15.96       18.48      2.53 o 
  -6   9   3        0.89        1.76      1.30 o 
  -5   9   3        4.41        7.63      1.67 o 
  -4   9   3      292.34      270.87      6.09 o 
  -3   9   3        8.77        6.30      1.43 o 
  -2   9   3      176.83      176.50      8.16 o 
  -1   9   3       39.75       34.82      2.02 o 
   0   9   3       23.08       21.86      2.16 o 
   1   9   3      353.31      362.38      7.76 o 
   2   9   3       58.93       57.66      2.79 o 
   3   9   3       25.54       26.26      2.11 o 
   4   9   3       23.36       20.96      2.10 o 
   5   9   3        1.05        2.36      2.17 o 
   6   9   3       51.64       50.55      2.98 o 
   7   9   3        5.55        7.40      2.41 o 
   8   9   3        1.20        1.06      3.35 o 
   9   9   3        9.96        8.49      4.42 o 
 -11  10   3        7.94       13.10      4.13 o 
 -10  10   3        0.03       -2.08      2.08 o 
  -9  10   3        0.77        3.79      5.53 o 
  -8  10   3        2.49       -0.80      2.39 o 
  -7  10   3        2.06        3.17      2.46 o 
  -6  10   3        0.83        3.44      2.05 o 
  -5  10   3       15.51       25.11      3.01 o 
  -4  10   3        0.41        7.79      4.36 o 
  -3  10   3        6.05        6.10      4.10 o 
  -2  10   3      217.39      207.12     10.00 o 
  -1  10   3        1.23       10.19      4.42 o 
   0  10   3       14.55       19.81      2.93 o 
   1  10   3       35.90       37.54      3.40 o 
   2  10   3      134.81      130.35      5.59 o 
   3  10   3        5.78        5.79      2.35 o 
   4  10   3        2.17        7.54      2.36 o 
   5  10   3       17.62       19.31      2.85 o 
   6  10   3        1.39        4.11      2.10 o 
   7  10   3       23.38       32.18      5.43 o 
   8  10   3        1.53       -1.18      3.12 o 
  -9  11   3        4.78        1.44      2.79 o 
  -8  11   3        4.23        4.78      3.37 o 
  -7  11   3       15.99       20.49      4.13 o 
  -6  11   3        3.49        5.83      3.10 o 
  -5  11   3       15.95       25.43      5.50 o 
  -4  11   3       10.47       14.55      2.97 o 
  -3  11   3       77.55       77.01      5.50 o 
  -2  11   3       10.35        7.35      2.51 o 
  -1  11   3       11.88       14.72      2.79 o 
   0  11   3      110.36      110.08      5.72 o 
   1  11   3      224.19      214.16      7.94 o 
   2  11   3       73.85       65.91      4.47 o 
   3  11   3       16.98       19.65      3.28 o 
   4  11   3       23.54       28.21      3.59 o 
   5  11   3        2.11        1.82      2.31 o 
   6  11   3        0.13       -2.09      2.09 o 
   7  11   3        0.22        2.45      3.63 o 
  -8  12   3       17.66       20.33      3.59 o 
  -7  12   3        2.21        3.76      2.60 o 
  -6  12   3        0.23       -0.91      2.32 o 
  -5  12   3       10.86        9.33      2.91 o 
  -4  12   3       56.10       50.08      4.57 o 
  -3  12   3        4.41        5.22      2.61 o 
  -2  12   3        3.58        2.48      2.42 o 
  -1  12   3        7.77        9.68      2.91 o 
   0  12   3       62.94       62.02      4.72 o 
   1  12   3       26.10       23.37      3.32 o 
   2  12   3        0.05        4.13      4.67 o 
   3  12   3       31.92       39.94      4.07 o 
   4  12   3       52.03       50.50      4.61 o 
   5  12   3        6.05        8.29      3.60 o 
  -6  13   3       21.26       24.89      4.24 o 
  -5  13   3       14.34       20.93      3.88 o 
  -4  13   3       16.45       13.82      4.65 o 
  -3  13   3       49.91       54.32      5.00 o 
  -2  13   3       56.65       51.47      4.92 o 
  -1  13   3        1.32        3.23      2.63 o 
   0  13   3        1.76        3.16      2.82 o 
   1  13   3        5.37       12.40      3.20 o 
   2  13   3       10.42       14.14      3.52 o 
   3  13   3       19.11       20.43      4.01 o 
 -15   0   4        6.99        1.67      3.06 o 
 -14   0   4       15.98       15.62     10.45 o 
 -13   0   4       20.64       23.52      3.64 o 
 -12   0   4        0.10        1.99      1.53 o 
 -11   0   4        0.15        2.90      1.56 o 
 -10   0   4      618.95      645.81     13.65 o 
  -9   0   4        0.98        5.68      1.51 o 
  -8   0   4      134.33      120.01      3.36 o 
  -7   0   4      516.92      563.37      9.40 o 
  -6   0   4      138.61      118.87      2.89 o 
  -5   0   4     1132.24     1175.62     21.78 o 
  -4   0   4     9791.81    10100.27     94.49 o 
  -3   0   4     3158.93     3142.12     24.80 o 
  -2   0   4     3522.37     3285.76     28.07 o 
  -1   0   4      528.62      528.21      6.51 o 
   0   0   4        6.67        3.45      0.80 o 
   1   0   4      602.72      638.69      9.20 o 
   2   0   4      507.62      480.67      9.87 o 
   3   0   4        7.94        4.67      1.87 o 
   4   0   4       60.05       63.93      5.19 o 
   5   0   4      599.80      570.76      9.11 o 
   6   0   4        0.31        7.32      5.85 o 
   7   0   4       78.11       81.50      5.89 o 
   8   0   4       12.46       19.56      4.96 o 
   9   0   4       65.07       56.54      6.01 o 
  10   0   4       24.80       22.91      4.72 o 
  11   0   4      108.58      120.58      9.17 o 
  12   0   4        1.87       -2.62      4.05 o 
 -15   1   4        0.49        1.80      2.24 o 
 -14   1   4        0.12        1.38      2.34 o 
 -13   1   4       42.21       49.78      3.47 o 
 -12   1   4       15.41       19.38      2.72 o 
 -11   1   4      163.66      166.03      3.86 o 
 -10   1   4       82.73       72.06      2.30 o 
  -9   1   4      438.20      419.02      6.28 o 
  -8   1   4      121.57      138.88      2.65 o 
  -7   1   4        4.43       10.55      0.86 o 
  -6   1   4      357.08      340.04      4.19 o 
  -5   1   4       89.86       64.64      1.76 o 
  -4   1   4       16.57       14.14      0.93 o 
  -3   1   4       31.36       24.90      1.60 o 
  -2   1   4     3224.13     3194.80     33.13 o 
  -1   1   4     2068.40     2107.34     16.23 o 
   0   1   4      800.93      972.35      8.92 o 
   1   1   4      380.37      402.26      4.59 o 
   2   1   4      606.49      613.17     11.83 o 
   3   1   4        5.62        8.30      0.89 o 
   4   1   4      904.68      973.23     15.94 o 
   5   1   4      204.68      168.75      6.68 o 
   6   1   4       13.38       17.85      2.19 o 
   7   1   4        0.13        3.68      1.92 o 
   8   1   4        2.74        8.85      2.66 o 
   9   1   4       25.05       29.44      3.35 o 
  10   1   4        2.12        0.49      2.09 o 
  11   1   4       28.80       28.98      3.80 o 
  12   1   4        9.20       12.60      3.33 o 
 -15   2   4       12.88        7.37      4.65 o 
 -14   2   4       57.03       62.26      4.07 o 
 -13   2   4       93.25      103.56      5.45 o 
 -12   2   4       12.19       12.81      1.48 o 
 -11   2   4       21.04       21.76      1.88 o 
 -10   2   4      391.79      379.99      6.48 o 
  -9   2   4       38.98       32.26      1.95 o 
  -8   2   4      663.71      656.02      8.51 o 
  -7   2   4      431.44      372.91      4.98 o 
  -6   2   4     1433.98     1388.27     14.00 o 
  -5   2   4      476.73      524.66      6.78 o 
  -4   2   4       71.42       68.35      1.10 o 
  -3   2   4       25.32       34.35      1.31 o 
  -2   2   4      196.20      225.99      2.34 o 
  -1   2   4        5.29       12.14      0.65 o 
   0   2   4     2288.38     2314.74     20.86 o 
   1   2   4     2699.03     2707.61     25.30 o 
   2   2   4      241.84      267.97      5.92 o 
   3   2   4      178.16      176.38      3.07 o 
   4   2   4      168.68      172.95      4.55 o 
   5   2   4      197.50      197.89      5.26 o 
   6   2   4      307.62      279.05      7.41 o 
   7   2   4      562.29      535.46     12.75 o 
   8   2   4        0.03       -2.01      2.01 o 
   9   2   4       22.81       34.43      3.55 o 
  10   2   4       13.32       15.34      3.40 o 
  11   2   4        6.63        6.84      2.59 o 
  12   2   4        0.47        7.26      3.59 o 
 -15   3   4        0.60        0.50      2.06 o 
 -14   3   4        7.85        6.18      2.36 o 
 -13   3   4       48.56       58.61      3.79 o 
 -12   3   4      178.18      160.17      4.07 o 
 -11   3   4      629.01      614.31     10.80 o 
 -10   3   4      107.69      122.97      3.28 o 
  -9   3   4        6.84       11.94      1.58 o 
  -8   3   4      253.61      275.47      4.52 o 
  -7   3   4        0.07        1.25      0.85 o 
  -6   3   4     1672.11     1783.42     18.45 o 
  -5   3   4     1468.38     1353.81     14.54 o 
  -4   3   4     1096.24     1115.09     10.36 o 
  -3   3   4      537.67      536.90      5.41 o 
  -2   3   4      859.71      901.59      8.58 o 
  -1   3   4      120.12      103.51      1.93 o 
   0   3   4      468.25      464.55      5.86 o 
   1   3   4       73.88       73.39      1.87 o 
   2   3   4     3106.71     3091.27     31.33 o 
   3   3   4     2782.64     2862.49     30.51 o 
   4   3   4      352.73      363.91      5.93 o 
   5   3   4      182.60      169.63      3.17 o 
   6   3   4       57.92       56.16      3.31 o 
   7   3   4      201.78      224.87      7.27 o 
   8   3   4       17.23       17.44      2.58 o 
   9   3   4      189.86      185.86      7.26 o 
  10   3   4        2.41        8.88      2.89 o 
  11   3   4        0.34       -0.56      2.36 o 
  12   3   4        0.00       -2.69      2.70 o 
 -15   4   4       15.17       12.25      4.27 o 
 -14   4   4       25.29       30.67      3.20 o 
 -13   4   4        1.05        4.15      2.94 o 
 -12   4   4        8.55        9.15      1.70 o 
 -11   4   4       42.87       36.44      2.08 o 
 -10   4   4       20.79       28.44      1.90 o 
  -9   4   4       88.40       92.20      2.60 o 
  -8   4   4       14.61       22.58      2.58 o 
  -7   4   4       26.33       25.48      1.42 o 
  -6   4   4      238.74      233.65      3.69 o 
  -5   4   4      105.99      105.12      2.18 o 
  -4   4   4     1544.45     1610.87     15.84 o 
  -3   4   4      964.38      968.07      9.87 o 
  -2   4   4      800.07      800.94      8.46 o 
  -1   4   4      869.72      942.72      9.87 o 
   0   4   4     1802.66     1976.83     22.01 o 
   1   4   4      170.02      156.91      2.75 o 
   2   4   4       25.69       25.20      2.94 o 
   3   4   4      915.57      975.01     12.04 o 
   4   4   4        0.83        1.27      0.93 o 
   5   4   4      195.21      188.76      3.84 o 
   6   4   4       38.12       45.73      1.85 o 
   7   4   4        0.39        2.42      1.90 o 
   8   4   4       12.18       14.44      4.30 o 
   9   4   4       25.74       26.97      3.28 o 
  10   4   4        0.70        2.46      2.26 o 
  11   4   4       11.87       14.89      3.54 o 
 -14   5   4       16.62       19.95      5.35 o 
 -13   5   4        0.93        1.84      1.90 o 
 -12   5   4        0.07       -0.35      1.14 o 
 -11   5   4        7.70       13.06      1.54 o 
 -10   5   4      131.10      115.54      3.67 o 
  -9   5   4      692.29      659.54     11.35 o 
  -8   5   4      819.15      858.15     12.20 o 
  -7   5   4      615.45      620.75      9.43 o 
  -6   5   4        1.06        5.36      1.15 o 
  -5   5   4       19.06       17.30      1.31 o 
  -4   5   4       15.00       15.26      1.15 o 
  -3   5   4      256.77      254.32      3.61 o 
  -2   5   4     3293.63     3351.50     32.90 o 
  -1   5   4      803.04      718.66      8.26 o 
   0   5   4     1092.17     1057.18     11.94 o 
   1   5   4       39.67       38.98      1.46 o 
   2   5   4       21.68       27.99      1.51 o 
   3   5   4       61.90       67.26      2.34 o 
   4   5   4      350.76      349.26      5.89 o 
   5   5   4      325.19      320.67      5.79 o 
   6   5   4      277.19      270.51      6.12 o 
   7   5   4       66.14       81.10      4.18 o 
   8   5   4        0.65        2.99      2.56 o 
   9   5   4       38.04       39.68      3.61 o 
  10   5   4        8.75       14.11      3.14 o 
  11   5   4        0.01        5.52      4.84 o 
 -14   6   4       12.61       17.71      6.52 o 
 -13   6   4        1.47        1.16      1.85 o 
 -12   6   4        0.73        2.32      1.34 o 
 -11   6   4       80.87       82.03      2.99 o 
 -10   6   4       91.62      103.30      3.17 o 
  -9   6   4       12.21       14.11      1.53 o 
  -8   6   4      379.86      374.68      8.25 o 
  -7   6   4      431.52      434.62      6.88 o 
  -6   6   4      164.63      148.16      3.19 o 
  -5   6   4       36.50       37.70      1.90 o 
  -4   6   4      374.04      345.23      4.91 o 
  -3   6   4      190.80      191.60      3.00 o 
  -2   6   4        0.04        1.14      1.38 o 
  -1   6   4       70.57       78.60      1.78 o 
   0   6   4      129.29      124.31      2.54 o 
   1   6   4      189.15      185.26      3.47 o 
   2   6   4       11.53       12.81      1.58 o 
   3   6   4       84.99       80.57      2.53 o 
   4   6   4      113.90      106.87      3.07 o 
   5   6   4       42.16       38.35      2.03 o 
   6   6   4      182.54      172.30      4.12 o 
   7   6   4      169.01      168.65      6.26 o 
   8   6   4       23.40       34.13      3.45 o 
   9   6   4       19.35       18.17      2.99 o 
  10   6   4       24.38       19.60      3.38 o 
 -13   7   4       18.28       18.42      4.77 o 
 -12   7   4       83.60       82.45      5.04 o 
 -11   7   4        0.19        0.56      1.50 o 
 -10   7   4       40.81       32.06      2.04 o 
  -9   7   4        8.15       15.12      2.39 o 
  -8   7   4      110.52       94.96      2.85 o 
  -7   7   4      568.78      548.62     10.27 o 
  -6   7   4      537.73      521.43      9.33 o 
  -5   7   4      970.75      931.93     15.05 o 
  -4   7   4      131.24      125.03      2.50 o 
  -3   7   4      138.23      134.26      3.51 o 
  -2   7   4       94.05      101.10      2.92 o 
  -1   7   4       87.08       77.40      2.63 o 
   0   7   4      416.99      410.26      8.35 o 
   1   7   4      366.22      367.49      5.67 o 
   2   7   4      456.83      446.79      7.21 o 
   3   7   4      211.18      210.89      4.59 o 
   4   7   4      116.82      107.95      3.18 o 
   5   7   4       13.39       14.99      1.56 o 
   6   7   4       17.14       19.43      1.90 o 
   7   7   4      179.56      162.38      6.25 o 
   8   7   4       23.35       29.39      4.88 o 
   9   7   4        2.50        5.06      2.36 o 
  10   7   4        3.31        3.56      3.46 o 
 -13   8   4        0.53        2.00      3.10 o 
 -12   8   4        2.21        2.79      3.33 o 
 -11   8   4        0.03       -1.68      1.68 o 
 -10   8   4        4.96        8.54      2.49 o 
  -9   8   4       27.28       24.91      2.27 o 
  -8   8   4       21.20       22.50      2.13 o 
  -7   8   4      274.43      256.36      6.32 o 
  -6   8   4      266.08      240.13      5.68 o 
  -5   8   4       25.51       15.94      1.83 o 
  -4   8   4       33.17       35.32      2.89 o 
  -3   8   4      749.21      720.35     12.18 o 
  -2   8   4       51.36       53.80      2.66 o 
  -1   8   4       80.12       82.47      2.98 o 
   0   8   4      535.47      489.07      9.21 o 
   1   8   4      164.37      159.99      4.61 o 
   2   8   4        0.03       -0.35      1.29 o 
   3   8   4        6.50        7.87      1.70 o 
   4   8   4      115.14      120.67      4.67 o 
   5   8   4        0.04       -1.08      1.20 o 
   6   8   4        6.77       12.31      1.74 o 
   7   8   4       27.05       24.27      2.88 o 
   8   8   4       46.61       51.12      4.98 o 
   9   8   4        0.56        1.01      2.67 o 
 -12   9   4       11.52        2.64      5.05 o 
 -11   9   4        5.07        2.94      2.42 o 
 -10   9   4       18.17       24.71      2.57 o 
  -9   9   4      170.70      176.83      5.81 o 
  -8   9   4      228.02      232.08      6.37 o 
  -7   9   4       81.22       69.61      3.26 o 
  -6   9   4       13.68       16.43      2.08 o 
  -5   9   4       65.71       62.54      3.06 o 
  -4   9   4        3.14        2.65      1.45 o 
  -3   9   4      315.20      305.72      6.73 o 
  -2   9   4      255.21      256.17      8.14 o 
  -1   9   4      163.11      176.14      4.87 o 
   0   9   4       16.80       16.84      2.08 o 
   1   9   4       88.96       86.67      3.45 o 
   2   9   4       30.36       36.95      2.57 o 
   3   9   4        0.07        2.23      1.58 o 
   4   9   4        8.19        8.85      1.94 o 
   5   9   4      122.17      123.50      4.82 o 
   6   9   4      162.16      156.38      5.45 o 
   7   9   4       11.39       14.54      3.27 o 
   8   9   4        0.51        4.06      3.72 o 
 -11  10   4       49.90       53.28      9.76 o 
 -10  10   4       33.61       44.21      4.50 o 
  -9  10   4       33.04       36.24      4.05 o 
  -8  10   4        0.54        2.07      2.02 o 
  -7  10   4       23.65       26.48      3.40 o 
  -6  10   4        0.11        3.83      5.58 o 
  -5  10   4        0.10        2.31      2.23 o 
  -4  10   4       72.52       88.16      4.67 o 
  -3  10   4       91.96       89.86      4.78 o 
  -2  10   4      149.30      141.75      5.97 o 
  -1  10   4       16.22       28.38      3.54 o 
   0  10   4      163.53      164.96      9.09 o 
   1  10   4       83.43       82.02      4.57 o 
   2  10   4        0.43        2.31      2.18 o 
   3  10   4      231.53      240.92      8.40 o 
   4  10   4      158.83      152.87      6.55 o 
   5  10   4        6.57        8.23      2.58 o 
   6  10   4        0.47        2.39      2.45 o 
   7  10   4        1.25       -1.61      5.26 o 
  -9  11   4       19.96       23.56      4.93 o 
  -8  11   4        9.42        9.52      2.88 o 
  -7  11   4        7.13        9.16      3.60 o 
  -6  11   4      150.49      141.29      6.54 o 
  -5  11   4      101.41       99.86      5.58 o 
  -4  11   4      104.28       95.22      5.35 o 
  -3  11   4        9.29       14.18      2.91 o 
  -2  11   4       98.86       94.88      5.46 o 
  -1  11   4      104.40      100.70      6.09 o 
   0  11   4       61.53       55.87      4.23 o 
   1  11   4       36.68       36.14      3.88 o 
   2  11   4      112.66      122.45      6.10 o 
   3  11   4      180.71      187.08      7.60 o 
   4  11   4       26.83       30.87      3.94 o 
   5  11   4       36.62       33.02      3.92 o 
   6  11   4       41.63       34.23      5.95 o 
  -8  12   4       23.77       22.22      4.90 o 
  -7  12   4      115.81      112.60      6.39 o 
  -6  12   4       15.15       15.95      3.37 o 
  -5  12   4        0.79        4.91      4.63 o 
  -4  12   4       87.41       89.25      5.87 o 
  -3  12   4       43.28       41.98      4.23 o 
  -2  12   4        5.10        2.89      2.56 o 
  -1  12   4       80.14       86.20      5.46 o 
   0  12   4       54.77       57.25      4.58 o 
   1  12   4       14.16       15.93      4.82 o 
   2  12   4        0.19        1.95      2.87 o 
   3  12   4        7.95        9.18      3.12 o 
   4  12   4        2.46        0.99      2.74 o 
  -5  13   4       60.07       72.45      6.90 o 
  -4  13   4       62.44       71.17      7.56 o 
  -3  13   4       17.55       24.00      4.25 o 
  -2  13   4       13.16       17.23      3.48 o 
  -1  13   4       37.34       42.92      4.61 o 
   0  13   4        0.00       -1.56      2.53 o 
   1  13   4       50.86       62.00      5.22 o 
   2  13   4       25.08       25.12      4.01 o 
 -15   1   5        9.30       20.48     10.36 o 
 -14   1   5       10.59       10.22      5.18 o 
 -13   1   5        4.71        5.57      1.95 o 
 -12   1   5        5.85        8.86      1.42 o 
 -11   1   5        0.12       -0.32      0.92 o 
 -10   1   5      164.90      162.35      3.55 o 
  -9   1   5      170.16      158.97      3.29 o 
  -8   1   5      190.97      176.71      5.02 o 
  -7   1   5      220.40      224.35      3.28 o 
  -6   1   5      512.30      482.77      6.60 o 
  -5   1   5      921.56     1026.77     15.52 o 
  -4   1   5     2047.20     2115.36     28.29 o 
  -3   1   5      110.39      108.48      2.99 o 
  -2   1   5        0.21        2.94      0.54 o 
  -1   1   5        3.97        1.90      0.53 o 
   0   1   5       66.01       67.23      1.57 o 
   1   1   5      105.53      117.45      2.27 o 
   2   1   5      145.74      142.00      2.68 o 
   3   1   5       53.51       58.25      1.76 o 
   4   1   5        2.13        8.20      1.17 o 
   5   1   5      208.80      212.01      6.16 o 
   6   1   5        7.50       13.20      2.28 o 
   7   1   5       22.83       31.38      3.03 o 
   8   1   5       14.27       19.83      3.05 o 
   9   1   5        4.85        4.09      2.43 o 
  10   1   5       33.27       39.91      4.18 o 
  11   1   5        1.79        1.37      2.93 o 
 -15   2   5        1.27        4.24      4.21 o 
 -14   2   5       52.17       44.43      3.86 o 
 -13   2   5        0.54        3.05      2.16 o 
 -12   2   5       54.01       51.25      2.37 o 
 -11   2   5        0.24       -0.02      0.97 o 
 -10   2   5        2.57        7.15      2.01 o 
  -9   2   5      778.21      774.76     10.58 o 
  -8   2   5      219.94      220.60      3.95 o 
  -7   2   5      460.12      456.57     11.90 o 
  -6   2   5       19.59       17.41      0.86 o 
  -5   2   5       32.84       29.10      1.29 o 
  -4   2   5      194.84      207.20      3.58 o 
  -3   2   5      528.92      517.97      6.74 o 
  -2   2   5        5.80        9.95      1.27 o 
  -1   2   5      281.07      258.63      3.33 o 
   0   2   5       12.37       16.23      1.00 o 
   1   2   5      397.55      441.50      5.78 o 
   2   2   5      594.05      646.07      9.59 o 
   3   2   5       14.94       10.97      1.16 o 
   4   2   5       19.87       23.29      1.64 o 
   5   2   5      336.96      319.13      5.59 o 
   6   2   5      316.69      305.81     12.60 o 
   7   2   5        6.07        7.74      2.86 o 
   8   2   5        0.94       -1.94      2.16 o 
   9   2   5       16.05       12.76      3.05 o 
  10   2   5        1.28        1.48      2.32 o 
  11   2   5        2.04        3.02      2.74 o 
 -15   3   5        6.95       10.44      5.08 o 
 -14   3   5        1.18       -2.46      2.85 o 
 -13   3   5       38.79       34.25      2.85 o 
 -12   3   5        7.90       13.89      1.60 o 
 -11   3   5       23.94       25.89      1.83 o 
 -10   3   5       50.22       48.02      2.21 o 
  -9   3   5      219.39      219.19      4.32 o 
  -8   3   5      382.59      350.75      5.37 o 
  -7   3   5      283.05      275.22      4.20 o 
  -6   3   5      217.44      212.21      4.14 o 
  -5   3   5        0.39        2.01      1.39 o 
  -4   3   5      261.33      262.54      3.17 o 
  -3   3   5       20.11       21.94      1.38 o 
  -2   3   5        3.15        1.46      0.99 o 
  -1   3   5      110.03      119.13      2.17 o 
   0   3   5      197.34      245.99      3.69 o 
   1   3   5      939.83     1022.48     12.20 o 
   2   3   5      114.13      127.51      2.76 o 
   3   3   5        9.29       14.48      1.72 o 
   4   3   5        0.02        1.68      1.01 o 
   5   3   5      162.18      152.70      3.50 o 
   6   3   5       69.39       80.69      4.33 o 
   7   3   5       61.15       69.12      4.63 o 
   8   3   5        1.12       -1.34      2.41 o 
   9   3   5       19.84       21.09      3.47 o 
  10   3   5        5.10       15.34      3.42 o 
  11   3   5        5.81       11.75      4.13 o 
 -15   4   5       24.28       21.60      3.73 o 
 -14   4   5       13.31       20.17      4.26 o 
 -13   4   5        0.02        1.56      1.69 o 
 -12   4   5       54.18       54.24      2.72 o 
 -11   4   5       18.91       16.63      1.62 o 
 -10   4   5      130.04      124.67      3.48 o 
  -9   4   5      257.32      249.16      4.97 o 
  -8   4   5      666.27      647.44      9.53 o 
  -7   4   5      247.52      258.32      4.72 o 
  -6   4   5      424.38      415.31      5.60 o 
  -5   4   5      429.73      421.51      5.35 o 
  -4   4   5      366.53      382.02      6.40 o 
  -3   4   5      236.12      226.44      3.32 o 
  -2   4   5      175.98      166.95      3.15 o 
  -1   4   5      370.89      374.88      5.12 o 
   0   4   5      352.41      359.96      5.20 o 
   1   4   5        4.84        1.34      0.91 o 
   2   4   5       71.56       65.07      2.06 o 
   3   4   5        2.52        1.80      1.04 o 
   4   4   5        3.29        4.88      2.55 o 
   5   4   5      228.15      225.84      4.63 o 
   6   4   5      265.47      236.50      7.50 o 
   7   4   5        3.84        3.93      2.96 o 
   8   4   5       23.40       37.44      4.56 o 
   9   4   5        0.88        8.16      4.91 o 
  10   4   5        1.90        6.90      3.81 o 
 -14   5   5        4.74        0.71      4.64 o 
 -13   5   5       10.87       16.09      3.20 o 
 -12   5   5        1.42        2.21      1.36 o 
 -11   5   5       40.96       46.94      2.91 o 
 -10   5   5        1.17        4.79      1.24 o 
  -9   5   5      165.56      173.76      4.00 o 
  -8   5   5      423.56      426.85      7.13 o 
  -7   5   5       35.58       36.54      1.99 o 
  -6   5   5       26.63       25.59      1.50 o 
  -5   5   5      250.49      257.46      4.28 o 
  -4   5   5       14.44       16.69      1.96 o 
  -3   5   5      233.80      232.46      3.73 o 
  -2   5   5       99.30      117.06      2.49 o 
  -1   5   5       17.36       18.07      1.14 o 
   0   5   5       54.46       57.95      1.92 o 
   1   5   5        0.01        2.11      1.16 o 
   2   5   5      209.06      221.68      4.28 o 
   3   5   5        2.69        7.44      2.03 o 
   4   5   5       46.93       47.15      2.12 o 
   5   5   5        1.68        6.56      2.01 o 
   6   5   5      252.89      239.27      7.31 o 
   7   5   5        8.10       15.47      2.65 o 
   8   5   5       37.47       36.92      3.63 o 
   9   5   5       86.44       82.83      5.50 o 
  10   5   5       15.36       13.99      3.46 o 
 -14   6   5       21.17       19.23      4.63 o 
 -13   6   5       16.11       17.62      3.72 o 
 -12   6   5       61.24       62.13      3.07 o 
 -11   6   5      144.26      134.88      4.07 o 
 -10   6   5       88.13       86.47      4.26 o 
  -9   6   5        5.56        3.57      1.38 o 
  -8   6   5        3.41        5.02      2.94 o 
  -7   6   5       57.77       56.39      2.11 o 
  -6   6   5      634.27      617.54      9.03 o 
  -5   6   5      842.52      809.77     10.72 o 
  -4   6   5      230.51      224.48      3.93 o 
  -3   6   5      937.30      925.43     11.48 o 
  -2   6   5        5.52        4.54      1.28 o 
  -1   6   5       55.93       48.79      2.02 o 
   0   6   5       42.53       40.14      1.76 o 
   1   6   5      139.83      148.73      3.42 o 
   2   6   5      173.01      168.37      3.84 o 
   3   6   5      135.96      136.68      3.52 o 
   4   6   5      170.74      176.39      4.18 o 
   5   6   5       29.17       33.15      2.43 o 
   6   6   5        8.03        7.48      4.85 o 
   7   6   5        3.61        4.20      2.13 o 
   8   6   5       26.01       21.62      3.82 o 
   9   6   5       43.14       43.63      5.36 o 
  10   6   5        7.15       15.24      4.59 o 
 -13   7   5        4.95        4.85      3.51 o 
 -12   7   5        0.18       -0.96      1.88 o 
 -11   7   5       15.82       16.37      1.85 o 
 -10   7   5        3.35        1.59      1.54 o 
  -9   7   5       35.21       38.61      2.10 o 
  -8   7   5        1.38        1.50      1.17 o 
  -7   7   5       70.55       61.61      3.19 o 
  -6   7   5       73.75       89.40      2.58 o 
  -5   7   5        0.19        4.21      1.48 o 
  -4   7   5        0.19       -0.80      0.81 o 
  -3   7   5       86.44       81.88      2.15 o 
  -2   7   5        1.44        3.01      0.89 o 
  -1   7   5      177.89      163.75      4.44 o 
   0   7   5       35.45       35.76      1.75 o 
   1   7   5       64.73       63.65      2.39 o 
   2   7   5      123.38      130.22      3.52 o 
   3   7   5       18.36       21.03      1.74 o 
   4   7   5        0.13        0.04      1.14 o 
   5   7   5        4.03        1.64      1.24 o 
   6   7   5        0.04       -1.17      1.61 o 
   7   7   5        0.01       -1.24      2.00 o 
   8   7   5        0.05        0.72      2.09 o 
   9   7   5       21.21       29.07      3.71 o 
 -13   8   5       10.42       19.05      7.63 o 
 -12   8   5       28.03       29.09      3.18 o 
 -11   8   5       17.01       19.84      2.67 o 
 -10   8   5       16.81       18.40      2.33 o 
  -9   8   5        6.53        5.37      2.56 o 
  -8   8   5        2.55       -0.64      1.24 o 
  -7   8   5       34.51       38.23      2.49 o 
  -6   8   5      109.21      104.58      3.65 o 
  -5   8   5      145.34      143.04      4.31 o 
  -4   8   5       14.15       22.03      2.78 o 
  -3   8   5      201.39      201.13      4.98 o 
  -2   8   5       23.83       21.91      2.22 o 
  -1   8   5      337.43      326.40      7.21 o 
   0   8   5       87.96       80.69      3.83 o 
   1   8   5        3.41        1.11      1.37 o 
   2   8   5       71.09       77.77      3.32 o 
   3   8   5       25.14       34.60      2.57 o 
   4   8   5       15.45       15.56      1.84 o 
   5   8   5        9.39       15.23      1.84 o 
   6   8   5        3.51        2.27      2.41 o 
   7   8   5        0.59       -1.20      2.52 o 
   8   8   5       32.20       30.65      4.47 o 
 -11   9   5        4.59       14.10      4.62 o 
 -10   9   5        0.33        3.27      2.14 o 
  -9   9   5        2.04        2.75      1.98 o 
  -8   9   5       23.69       21.84      2.36 o 
  -7   9   5       34.38       27.11      3.04 o 
  -6   9   5       55.76       49.75      2.82 o 
  -5   9   5       31.29       25.63      2.47 o 
  -4   9   5        0.37        2.07      1.63 o 
  -3   9   5        9.97       10.36      1.85 o 
  -2   9   5       26.61       22.03      2.22 o 
  -1   9   5       69.85       58.24      3.60 o 
   0   9   5        2.64        4.52      1.95 o 
   1   9   5       69.89       68.23      3.51 o 
   2   9   5        9.96        8.97      2.52 o 
   3   9   5        0.44        2.45      1.93 o 
   4   9   5        4.33        4.06      1.89 o 
   5   9   5        2.66        6.83      2.91 o 
   6   9   5        0.01        3.31      3.64 o 
   7   9   5        2.17        1.26      3.34 o 
 -11  10   5        2.00        9.59      3.82 o 
 -10  10   5        0.35       -0.94      3.38 o 
  -9  10   5        3.05       18.07      4.58 o 
  -8  10   5        4.39        4.98      2.30 o 
  -7  10   5       12.01       11.40      2.57 o 
  -6  10   5       40.06       51.02      3.60 o 
  -5  10   5        2.01        3.56      1.57 o 
  -4  10   5      154.39      139.16      7.55 o 
  -3  10   5        8.89       13.33      2.64 o 
  -2  10   5       61.99       52.41      3.69 o 
  -1  10   5        3.53        4.78      3.44 o 
   0  10   5       21.62       23.82      3.05 o 
   1  10   5        2.09        7.37      5.37 o 
   2  10   5        8.89        7.93      2.92 o 
   3  10   5        0.44       -0.39      1.98 o 
   4  10   5       18.23       19.86      4.09 o 
   5  10   5        0.15       -1.31      1.92 o 
   6  10   5        9.03       20.38      5.21 o 
  -9  11   5       23.64       17.86      4.42 o 
  -8  11   5        5.35        3.71      3.56 o 
  -7  11   5        7.32       11.01      3.99 o 
  -6  11   5        0.03       -0.01      2.55 o 
  -5  11   5       15.02       13.64      2.96 o 
  -4  11   5        0.02        0.92      2.06 o 
  -3  11   5       51.21       44.23      3.91 o 
  -2  11   5       44.97       45.98      5.70 o 
  -1  11   5       11.98        8.67      2.62 o 
   0  11   5        1.71        1.01      2.16 o 
   1  11   5       13.98       15.87      3.03 o 
   2  11   5        0.13       -0.71      2.43 o 
   3  11   5       77.17       67.96      5.12 o 
   4  11   5        3.78        5.30      3.90 o 
   5  11   5       20.11       21.47      5.27 o 
  -7  12   5        8.48        7.92      3.54 o 
  -6  12   5        1.42       -1.44      3.04 o 
  -5  12   5       16.46        7.85      3.95 o 
  -4  12   5        0.20        1.23      2.41 o 
  -3  12   5        0.32        6.65      3.57 o 
  -2  12   5        0.01        2.31      2.52 o 
  -1  12   5       14.04       10.99      3.55 o 
   0  12   5       21.73       24.37      3.65 o 
   1  12   5        4.48        9.98      3.11 o 
   2  12   5       31.64       31.26      4.10 o 
   3  12   5       58.92       48.98      4.63 o 
  -3  13   5       14.84       14.34      4.83 o 
  -2  13   5        6.48       13.82      4.36 o 
  -1  13   5        1.20       10.29      3.95 o 
 -14   0   6       10.65        7.03      5.21 o 
 -13   0   6      395.26      416.94     11.75 o 
 -12   0   6      182.09      169.85      5.95 o 
 -11   0   6       49.63       48.72      3.73 o 
 -10   0   6      317.74      308.91      7.55 o 
  -9   0   6      352.11      315.08      7.12 o 
  -8   0   6      452.14      445.59      8.31 o 
  -7   0   6     1594.22     1526.74     34.28 o 
  -6   0   6     2185.79     1911.58     97.16 o 
  -5   0   6       40.08       15.95      2.28 o 
  -4   0   6       67.49      101.61     23.75 o 
  -3   0   6     1427.45     1552.73     54.23 o 
  -2   0   6     2113.85     2266.66     28.42 o 
  -1   0   6      508.11      459.56      7.88 o 
   0   0   6     2909.74     2988.72     44.97 o 
   1   0   6       22.90       24.54      3.21 o 
   2   0   6      921.80      867.72     15.87 o 
   3   0   6      155.71      139.94      5.74 o 
   4   0   6       32.76       32.02      2.84 o 
   5   0   6       92.95       81.66      5.58 o 
   6   0   6       19.88       16.68      3.86 o 
   7   0   6       39.71       37.92      5.00 o 
   8   0   6       10.76       20.89      4.48 o 
   9   0   6        0.47       12.32     11.98 o 
  10   0   6        0.39        1.15      3.47 o 
 -15   1   6       39.21       41.97      5.55 o 
 -14   1   6        6.47        8.20      3.79 o 
 -13   1   6       11.36       12.94      1.75 o 
 -12   1   6        9.32        7.08      1.39 o 
 -11   1   6        7.11        5.74      1.28 o 
 -10   1   6      293.10      277.83      5.07 o 
  -9   1   6      281.85      268.09      4.64 o 
  -8   1   6      173.98      177.11      3.87 o 
  -7   1   6       60.54       67.63      4.42 o 
  -6   1   6        3.10        1.28      1.24 o 
  -5   1   6       53.11       40.11      2.13 o 
  -4   1   6      875.36      856.17     13.98 o 
  -3   1   6       19.30       20.56      1.81 o 
  -2   1   6     1346.83     1423.90     14.74 o 
  -1   1   6      308.76      281.82      3.84 o 
   0   1   6        5.93        6.92      1.16 o 
   1   1   6       79.78       86.44      2.16 o 
   2   1   6      108.31       97.84      2.47 o 
   3   1   6       55.43       62.60      2.32 o 
   4   1   6      102.72      114.40      3.05 o 
   5   1   6        0.02        3.18      1.82 o 
   6   1   6       43.97       47.05      3.67 o 
   7   1   6       11.36       18.14      3.67 o 
   8   1   6        0.04       -1.37      2.26 o 
   9   1   6        0.10       -2.44      2.44 o 
  10   1   6        0.29       -0.93      3.01 o 
 -15   2   6       25.19       21.68      5.08 o 
 -14   2   6       23.91       26.87      3.75 o 
 -13   2   6        1.04        2.33      1.57 o 
 -12   2   6       68.39       66.83      2.65 o 
 -11   2   6      882.09      856.10     19.40 o 
 -10   2   6      180.55      173.20      4.10 o 
  -9   2   6      122.88      116.57      2.83 o 
  -8   2   6      208.01      223.48      4.85 o 
  -7   2   6      150.42      142.35      3.39 o 
  -6   2   6       23.84       24.89      1.79 o 
  -5   2   6     1164.10     1186.40     15.40 o 
  -4   2   6     3064.37     3085.61     35.75 o 
  -3   2   6     1001.61      982.65     12.67 o 
  -2   2   6     2187.10     2202.54     20.09 o 
  -1   2   6      680.35      666.10      7.84 o 
   0   2   6      194.98      207.29      3.56 o 
   1   2   6       32.46       36.75      1.61 o 
   2   2   6       49.90       48.62      2.93 o 
   3   2   6      333.82      314.13      7.50 o 
   4   2   6      449.11      494.36      8.96 o 
   5   2   6       38.56       46.04      4.21 o 
   6   2   6        4.53       -0.09      1.70 o 
   7   2   6       22.49       28.33      4.93 o 
   8   2   6        2.06        5.53      2.49 o 
   9   2   6        3.89        1.16      2.38 o 
  10   2   6       16.77       16.62      3.52 o 
 -15   3   6       16.35       24.76      5.29 o 
 -14   3   6        7.31        4.26      2.94 o 
 -13   3   6       66.69       51.18      3.04 o 
 -12   3   6      105.97      112.08      4.06 o 
 -11   3   6        2.36        3.65      1.23 o 
 -10   3   6       15.29       13.45      1.62 o 
  -9   3   6     1010.78      969.27     14.29 o 
  -8   3   6      593.36      578.26      9.95 o 
  -7   3   6      200.06      196.67      4.71 o 
  -6   3   6      173.57      179.98      4.33 o 
  -5   3   6       84.95       89.79      2.76 o 
  -4   3   6      813.33      772.67     11.02 o 
  -3   3   6       67.19       68.96      2.32 o 
  -2   3   6       84.06       87.05      2.71 o 
  -1   3   6      411.92      401.39      6.14 o 
   0   3   6        2.82        2.19      0.87 o 
   1   3   6       82.35       82.90      2.26 o 
   2   3   6      222.05      219.74      4.19 o 
   3   3   6      149.43      151.61      3.57 o 
   4   3   6      300.60      275.99      5.46 o 
   5   3   6      167.88      169.86      5.05 o 
   6   3   6      266.96      259.70      8.25 o 
   7   3   6       19.44       14.94      2.96 o 
   8   3   6       97.08       81.26      5.24 o 
   9   3   6        1.57        5.81      4.47 o 
  10   3   6        1.25       -1.21      2.69 o 
 -15   4   6       25.08       20.22      7.79 o 
 -14   4   6        8.52       14.98      3.07 o 
 -13   4   6       52.21       57.35      3.10 o 
 -12   4   6        9.95       13.76      2.72 o 
 -11   4   6        1.49        5.43      2.45 o 
 -10   4   6       35.20       41.40      2.48 o 
  -9   4   6        1.73        1.62      1.31 o 
  -8   4   6       12.14       14.88      1.84 o 
  -7   4   6     1402.31     1398.38     21.34 o 
  -6   4   6     2702.01     2650.49     36.08 o 
  -5   4   6      296.13      271.18      5.35 o 
  -4   4   6        0.04        1.23      0.66 o 
  -3   4   6      236.29      221.94      3.76 o 
  -2   4   6        2.60        2.09      0.76 o 
  -1   4   6      525.93      521.04      7.14 o 
   0   4   6      352.53      375.31      5.84 o 
   1   4   6      219.99      223.58      4.26 o 
   2   4   6        3.10        7.54      2.02 o 
   3   4   6        1.83        3.03      1.20 o 
   4   4   6       63.05       51.77      2.34 o 
   5   4   6        3.47        6.34      1.37 o 
   6   4   6        4.11        0.54      3.24 o 
   7   4   6       57.35       53.24      4.11 o 
   8   4   6      271.77      279.53     14.45 o 
   9   4   6       65.39       63.93      5.43 o 
 -14   5   6        0.02        1.29      2.31 o 
 -13   5   6       13.14       21.45      2.78 o 
 -12   5   6       12.83       16.07      2.22 o 
 -11   5   6       22.65       25.53      2.30 o 
 -10   5   6        0.87       -0.78      1.37 o 
  -9   5   6       68.88       72.79      3.18 o 
  -8   5   6      163.23      157.74      3.52 o 
  -7   5   6      237.86      209.91      5.58 o 
  -6   5   6       14.57       19.72      1.29 o 
  -5   5   6      686.35      638.72      8.49 o 
  -4   5   6       53.86       49.02      2.29 o 
  -3   5   6      168.33      168.13      3.74 o 
  -2   5   6      394.63      416.85      6.30 o 
  -1   5   6      274.74      269.31      4.70 o 
   0   5   6        2.39        3.22      1.69 o 
   1   5   6      118.49      110.43      3.03 o 
   2   5   6      187.94      189.76      4.21 o 
   3   5   6       27.33       39.34      2.86 o 
   4   5   6       11.30       15.03      1.67 o 
   5   5   6       27.21       32.75      2.79 o 
   6   5   6       14.45       21.28      2.94 o 
   7   5   6        0.01        0.89      2.47 o 
   8   5   6       12.35       12.73      3.10 o 
   9   5   6        0.06       -1.00      2.41 o 
 -14   6   6        9.06       12.88      4.01 o 
 -13   6   6       47.93       62.23      4.99 o 
 -12   6   6        0.17        0.78      1.51 o 
 -11   6   6       16.63       17.65      2.18 o 
 -10   6   6       46.34       48.16      2.81 o 
  -9   6   6       32.26       32.23      3.57 o 
  -8   6   6       38.51       41.88      2.06 o 
  -7   6   6       49.98       52.44      2.05 o 
  -6   6   6       56.39       56.14      2.41 o 
  -5   6   6      120.45      117.99      2.85 o 
  -4   6   6      228.26      212.54      4.28 o 
  -3   6   6       16.80       18.11      1.79 o 
  -2   6   6      209.09      210.59      4.99 o 
  -1   6   6       10.22       10.68      1.23 o 
   0   6   6      317.10      291.52      5.49 o 
   1   6   6      264.29      258.10      5.57 o 
   2   6   6       37.77       29.64      1.94 o 
   3   6   6       21.32       22.03      1.78 o 
   4   6   6      168.71      177.01      5.23 o 
   5   6   6        0.57       -0.74      1.68 o 
   6   6   6        7.40        6.24      3.94 o 
   7   6   6        0.21        0.24      1.89 o 
   8   6   6       24.97       15.96      3.21 o 
   9   6   6       16.60       13.85      3.45 o 
 -13   7   6       15.25       14.29      4.29 o 
 -12   7   6        0.05        2.81      2.02 o 
 -11   7   6       20.44       21.01      2.37 o 
 -10   7   6        7.21       11.09      1.93 o 
  -9   7   6        0.54        0.77      1.29 o 
  -8   7   6       28.95       30.18      2.51 o 
  -7   7   6      133.14      131.76      3.36 o 
  -6   7   6        3.58        7.96      2.16 o 
  -5   7   6       47.68       48.41      1.99 o 
  -4   7   6       93.64       89.79      2.58 o 
  -3   7   6        0.79        2.06      0.98 o 
  -2   7   6      298.51      277.74      6.01 o 
  -1   7   6        9.76       17.88      2.34 o 
   0   7   6       48.30       44.38      2.13 o 
   1   7   6       30.41       27.97      1.92 o 
   2   7   6       72.60       63.28      2.88 o 
   3   7   6        3.00        7.59      1.69 o 
   4   7   6        1.44        2.67      1.38 o 
   5   7   6        0.75        0.17      1.30 o 
   6   7   6        4.81        6.00      2.27 o 
   7   7   6       18.43       25.94      3.81 o 
   8   7   6        5.42        5.08      3.37 o 
 -12   8   6        7.56       10.25      4.40 o 
 -11   8   6       45.83       53.18      4.82 o 
 -10   8   6       51.44       56.10      4.72 o 
  -9   8   6       98.49       96.68      5.19 o 
  -8   8   6       26.85       18.31      2.55 o 
  -7   8   6      108.27      100.27      3.99 o 
  -6   8   6       10.72       11.85      1.98 o 
  -5   8   6       14.69       15.42      1.88 o 
  -4   8   6      295.40      290.85      7.78 o 
  -3   8   6       87.54       91.22      4.80 o 
  -2   8   6       86.92       83.60      3.30 o 
  -1   8   6      122.03      127.73      5.17 o 
   0   8   6        2.94        7.38      1.69 o 
   1   8   6        3.87        2.81      1.56 o 
   2   8   6       52.87       47.48      3.01 o 
   3   8   6       34.49       32.80      2.66 o 
   4   8   6       49.01       41.11      3.38 o 
   5   8   6        0.01        4.24      2.18 o 
   6   8   6        0.63       -1.03      2.54 o 
   7   8   6       23.19       18.05      3.75 o 
 -11   9   6       12.26       20.92      3.26 o 
 -10   9   6       15.12       18.77      3.01 o 
  -9   9   6       40.93       42.90      3.90 o 
  -8   9   6        8.82       10.19      5.53 o 
  -7   9   6       18.88       18.18      3.19 o 
  -6   9   6       76.68       70.77      4.74 o 
  -5   9   6      359.35      325.45      7.76 o 
  -4   9   6       41.04       35.33      2.63 o 
  -3   9   6       13.15       17.31      2.20 o 
  -2   9   6       33.91       44.44      2.84 o 
  -1   9   6       63.68       62.86      3.30 o 
   0   9   6       64.07       54.17      3.15 o 
   1   9   6       21.47       19.10      2.30 o 
   2   9   6       72.44       70.69      3.79 o 
   3   9   6       10.34       13.22      2.38 o 
   4   9   6        6.48        6.94      2.15 o 
   5   9   6       48.19       44.23      5.33 o 
   6   9   6        3.57       -1.59      3.64 o 
 -10  10   6       20.38       24.66      4.11 o 
  -9  10   6        0.11       -2.96      2.96 o 
  -8  10   6       73.21       74.99      6.20 o 
  -7  10   6      239.72      259.43     11.34 o 
  -6  10   6      157.62      149.64      6.12 o 
  -5  10   6       43.12       35.79      2.66 o 
  -4  10   6        9.90        9.55      1.94 o 
  -3  10   6      178.86      158.47      7.25 o 
  -2  10   6       11.53        8.34      1.93 o 
  -1  10   6       77.14       71.77      3.80 o 
   0  10   6      212.89      209.92      6.65 o 
   1  10   6       65.92       58.19      4.31 o 
   2  10   6        3.63        5.62      2.87 o 
   3  10   6       13.00        8.65      3.72 o 
   4  10   6        8.70       11.19      3.63 o 
   5  10   6        3.77        5.11      3.70 o 
  -9  11   6       31.48       42.97      6.71 o 
  -8  11   6       43.31       45.90      5.79 o 
  -7  11   6        1.64       -0.73      3.28 o 
  -6  11   6       21.17       27.55      4.68 o 
  -5  11   6       59.92       64.95      7.62 o 
  -4  11   6        0.27        6.21      5.36 o 
  -3  11   6       12.25       12.10      3.80 o 
  -2  11   6       19.53       23.37      3.32 o 
  -1  11   6       29.79       28.01      3.59 o 
   0  11   6        1.06        0.85      2.30 o 
   1  11   6       23.36       27.19      3.59 o 
   2  11   6      105.55      109.26      6.37 o 
   3  11   6       18.54       27.55      4.03 o 
  -6  12   6        1.04       -0.20      2.75 o 
  -5  12   6       23.92       36.72      9.83 o 
  -4  12   6       26.06       34.93      5.19 o 
  -3  12   6      178.89      174.41     10.80 o 
  -2  12   6       10.73       24.52      4.45 o 
  -1  12   6        4.75        3.71      3.41 o 
   0  12   6       16.55       23.94      4.48 o 
   1  12   6       13.27       14.84      4.15 o 
 -15   1   7       16.91       20.01      4.71 o 
 -14   1   7       57.90       48.35      6.53 o 
 -13   1   7       44.32       45.68      4.20 o 
 -12   1   7       33.15       34.71      3.11 o 
 -11   1   7       14.57       16.70      2.46 o 
 -10   1   7       91.01       88.52      3.06 o 
  -9   1   7        0.05        4.66      1.18 o 
  -8   1   7      229.39      217.20      6.23 o 
  -7   1   7      197.50      190.20      5.42 o 
  -6   1   7       37.00       38.23      3.65 o 
  -5   1   7      136.53      143.72      4.42 o 
  -4   1   7       12.82       11.66      1.05 o 
  -3   1   7        3.42        6.56      2.10 o 
  -2   1   7        3.95        5.19      1.35 o 
  -1   1   7      690.79      679.93      8.74 o 
   0   1   7      120.36      128.43      3.54 o 
   1   1   7      107.49      106.53      2.75 o 
   2   1   7      105.30       91.55      2.79 o 
   3   1   7       49.68       43.54      2.13 o 
   4   1   7        3.44        2.85      1.22 o 
   5   1   7        6.60        8.49      2.62 o 
   6   1   7       23.20       17.85      2.75 o 
   7   1   7       20.76       19.02      3.19 o 
   8   1   7        2.67        6.42      3.74 o 
   9   1   7        0.00       -2.64      2.64 o 
 -15   2   7        2.50        8.05      4.28 o 
 -14   2   7       13.89       17.04      6.11 o 
 -13   2   7       15.85       16.71      2.61 o 
 -12   2   7       44.28       54.78      3.45 o 
 -11   2   7        2.80        3.09      1.44 o 
 -10   2   7       85.17       73.31      3.07 o 
  -9   2   7       52.81       57.26      2.67 o 
  -8   2   7      409.40      380.29      7.19 o 
  -7   2   7      113.19      107.40      3.90 o 
  -6   2   7      234.49      230.67      4.61 o 
  -5   2   7      188.10      181.17     10.61 o 
  -4   2   7      114.13      109.06      2.87 o 
  -3   2   7       43.43       48.01      2.32 o 
  -2   2   7      428.67      422.71     10.20 o 
  -1   2   7      187.45      178.76      4.07 o 
   0   2   7      330.31      353.87      5.84 o 
   1   2   7      285.75      264.27      4.98 o 
   2   2   7        1.80        4.17      1.33 o 
   3   2   7        1.74        4.68      1.26 o 
   4   2   7       62.66       58.95      2.47 o 
   5   2   7        0.80        6.90      3.12 o 
   6   2   7       39.37       41.44      3.98 o 
   7   2   7       39.87       36.82      3.78 o 
   8   2   7       13.01        9.52      2.98 o 
   9   2   7        0.25        4.78      3.27 o 
 -15   3   7        0.69        0.32      4.55 o 
 -14   3   7       19.82       12.07      4.33 o 
 -13   3   7       77.51       70.12      4.22 o 
 -12   3   7       10.52       14.19      2.04 o 
 -11   3   7        1.07        2.87      2.48 o 
 -10   3   7       22.75       26.75      2.28 o 
  -9   3   7      407.29      428.04      8.58 o 
  -8   3   7      116.49      119.65      3.75 o 
  -7   3   7       24.51       32.75      2.16 o 
  -6   3   7        0.91        4.12      2.15 o 
  -5   3   7      119.58      115.02      3.29 o 
  -4   3   7       10.72       14.15      1.57 o 
  -3   3   7      518.90      563.50      9.48 o 
  -2   3   7      105.82      103.71      3.61 o 
  -1   3   7       26.19       27.13      1.62 o 
   0   3   7       10.25       11.92      1.55 o 
   1   3   7      608.19      619.01      9.76 o 
   2   3   7        3.01        7.29      1.43 o 
   3   3   7       21.78       28.02      2.86 o 
   4   3   7       12.25       15.01      1.55 o 
   5   3   7        2.28        1.90      2.04 o 
   6   3   7        4.71        5.03      4.27 o 
   7   3   7       11.50        7.27      2.86 o 
   8   3   7        8.38       11.52      6.17 o 
   9   3   7        0.26        1.70      2.62 o 
 -14   4   7       24.65       33.77      7.71 o 
 -13   4   7       79.53       80.60      4.97 o 
 -12   4   7       13.93       14.14      2.11 o 
 -11   4   7       22.41       30.01      2.97 o 
 -10   4   7      146.45      154.97      4.76 o 
  -9   4   7        0.72        2.19      1.54 o 
  -8   4   7      113.05      125.77      3.99 o 
  -7   4   7      477.04      463.29      9.14 o 
  -6   4   7      610.36      587.66     10.50 o 
  -5   4   7       11.25       10.39      2.92 o 
  -4   4   7      800.16      762.36     12.73 o 
  -3   4   7     1085.69     1121.17     17.36 o 
  -2   4   7        4.11        8.27      1.46 o 
  -1   4   7        2.53        4.20      1.04 o 
   0   4   7      181.80      187.88      4.10 o 
   1   4   7        4.99        8.51      1.30 o 
   2   4   7        0.08        1.03      1.17 o 
   3   4   7       93.27       88.62      3.04 o 
   4   4   7       10.95       10.14      2.27 o 
   5   4   7       24.05       15.05      2.55 o 
   6   4   7       30.85       28.27      4.47 o 
   7   4   7       34.90       30.31      3.96 o 
   8   4   7       15.24       11.06      3.48 o 
 -14   5   7       32.16       45.48      9.06 o 
 -13   5   7        0.48        0.63      1.83 o 
 -12   5   7        2.31        2.51      1.75 o 
 -11   5   7        2.19        0.77      2.48 o 
 -10   5   7       69.45       68.05      3.32 o 
  -9   5   7        3.92       10.73      1.84 o 
  -8   5   7        5.29       12.38      2.59 o 
  -7   5   7       93.70       85.56      3.16 o 
  -6   5   7     1195.82     1156.12     18.80 o 
  -5   5   7        0.01       -0.58      1.23 o 
  -4   5   7     1361.44     1327.09     20.81 o 
  -3   5   7        0.08        0.37      1.88 o 
  -2   5   7       59.29       44.50      1.89 o 
  -1   5   7       48.13       56.82      2.22 o 
   0   5   7       13.10       13.66      1.44 o 
   1   5   7       31.12       24.98      1.85 o 
   2   5   7       32.01       30.77      2.04 o 
   3   5   7        0.01        1.68      1.20 o 
   4   5   7       47.11       45.22      2.53 o 
   5   5   7       19.52       19.84      2.89 o 
   6   5   7        0.68        1.77      4.58 o 
   7   5   7       41.69       39.94      5.11 o 
   8   5   7       54.42       39.95      4.47 o 
 -13   6   7        1.60       -0.14      2.17 o 
 -12   6   7       99.96      117.79      4.74 o 
 -11   6   7       23.99       24.26      2.50 o 
 -10   6   7       61.79       66.77      3.35 o 
  -9   6   7      105.19      102.04      3.93 o 
  -8   6   7      376.51      352.30      7.82 o 
  -7   6   7        2.34        3.22      1.44 o 
  -6   6   7       33.44       30.11      2.18 o 
  -5   6   7     1037.10     1051.50     17.36 o 
  -4   6   7       34.14       35.43      3.03 o 
  -3   6   7        3.61        4.54      1.40 o 
  -2   6   7      563.03      538.84     13.85 o 
  -1   6   7      138.66      129.18      3.52 o 
   0   6   7        2.89        2.97      1.31 o 
   1   6   7      153.80      150.88      4.08 o 
   2   6   7       33.63       42.54      2.31 o 
   3   6   7        0.18       -0.20      1.20 o 
   4   6   7        2.98        6.03      1.62 o 
   5   6   7       52.81       35.24      3.34 o 
   6   6   7        0.26        0.77      2.56 o 
   7   6   7        2.09        3.97      2.52 o 
 -13   7   7       26.98       18.09      7.06 o 
 -12   7   7        0.03        3.10      2.32 o 
 -11   7   7       46.89       45.52      5.05 o 
 -10   7   7       12.21       15.24      2.13 o 
  -9   7   7        0.07        0.16      1.34 o 
  -8   7   7       28.23       34.57      2.35 o 
  -7   7   7      198.41      192.23      5.89 o 
  -6   7   7       83.30       74.88      3.21 o 
  -5   7   7        4.67        4.06      1.37 o 
  -4   7   7       33.24       31.02      2.69 o 
  -3   7   7       12.70       19.31      1.75 o 
  -2   7   7        0.97        1.45      1.46 o 
  -1   7   7      124.30      118.72      3.32 o 
   0   7   7       46.56       43.13      2.33 o 
   1   7   7      223.37      205.57      5.02 o 
   2   7   7        1.69        1.06      1.31 o 
   3   7   7       99.91       98.39      3.59 o 
   4   7   7        0.08       -0.82      1.40 o 
   5   7   7       19.74       32.82      6.92 o 
   6   7   7        2.71        3.46      2.74 o 
   7   7   7        0.01       -1.45      3.03 o 
 -12   8   7        1.43        0.38      1.95 o 
 -11   8   7       31.14       32.67      3.65 o 
 -10   8   7      136.56      143.61      6.47 o 
  -9   8   7       16.45       20.75      3.01 o 
  -8   8   7        1.84        1.64      2.76 o 
  -7   8   7       35.05       42.71      6.71 o 
  -6   8   7       32.01       35.93      3.21 o 
  -5   8   7       27.87       25.45      3.10 o 
  -4   8   7       97.86      105.58      5.32 o 
  -3   8   7      317.10      319.22     10.37 o 
  -2   8   7        4.85        6.28      4.53 o 
  -1   8   7       14.83       28.32      5.34 o 
   0   8   7      108.77       94.56      4.44 o 
   1   8   7        1.53        3.07      1.83 o 
   2   8   7        8.81        7.74      2.15 o 
   3   8   7       77.28       79.68      3.92 o 
   4   8   7       21.91       23.80      2.63 o 
   5   8   7        3.35       10.71      4.44 o 
   6   8   7        0.14        2.20      2.83 o 
 -11   9   7        0.04        0.34      2.31 o 
 -10   9   7        7.99       10.86      2.82 o 
  -9   9   7       22.29       27.31      3.55 o 
  -8   9   7        4.60        9.37      3.98 o 
  -7   9   7        5.19        9.95      2.53 o 
  -6   9   7       34.39       39.10      3.45 o 
  -5   9   7       10.12       11.86      6.05 o 
  -4   9   7        4.59        6.46      2.19 o 
  -3   9   7       59.54       65.81      4.21 o 
  -2   9   7       24.58       27.42      2.52 o 
  -1   9   7       82.80       70.14      3.74 o 
   0   9   7        0.01        2.92      1.73 o 
   1   9   7       15.12       14.90      2.31 o 
   2   9   7        0.13        4.94      2.86 o 
   3   9   7       13.13       13.71      2.46 o 
   4   9   7       16.41       19.60      3.87 o 
   5   9   7        1.19        0.17      3.18 o 
  -9  10   7        8.77       11.52      3.72 o 
  -8  10   7       75.79       70.89     10.73 o 
  -7  10   7        9.61       12.72      4.23 o 
  -6  10   7        3.90        6.65      2.34 o 
  -5  10   7        0.43        2.24      2.16 o 
  -4  10   7        0.05        3.76      2.20 o 
  -3  10   7        4.29        0.55      1.94 o 
  -2  10   7      139.07      143.04      6.21 o 
  -1  10   7       22.43       19.50      3.17 o 
   0  10   7        0.74       -1.63      2.52 o 
   1  10   7       33.26       38.36      3.93 o 
   2  10   7        0.70       -1.19      2.18 o 
   3  10   7       24.57       18.29      4.52 o 
  -8  11   7        0.87       -0.12      3.40 o 
  -7  11   7        1.40        2.68      4.08 o 
  -6  11   7       17.43       11.05      4.00 o 
  -5  11   7        2.38        3.25      3.18 o 
  -4  11   7       13.14       16.19      3.83 o 
  -3  11   7       42.13       38.05      5.10 o 
  -2  11   7        9.22        1.24      2.72 o 
  -1  11   7       42.91       43.74      5.15 o 
   0  11   7        6.38        2.48      3.01 o 
   1  11   7        3.04        4.82      3.47 o 
  -3  12   7       29.22       38.41      5.48 o 
 -15   0   8      128.03      129.21     12.97 o 
 -14   0   8       10.00       22.71      4.30 o 
 -13   0   8        2.37       -0.58      4.24 o 
 -12   0   8       55.01       41.60      4.58 o 
 -11   0   8      140.05      174.73      9.50 o 
 -10   0   8       31.15       38.56      6.00 o 
  -9   0   8      346.69      330.74     12.82 o 
  -8   0   8      256.11      233.39      9.96 o 
  -7   0   8      111.48       90.79      6.14 o 
  -6   0   8      100.70       97.60      8.27 o 
  -5   0   8       98.59      105.25      8.99 o 
  -4   0   8      260.62      257.05      9.67 o 
  -3   0   8      532.13      514.63     21.86 o 
  -2   0   8       96.56       97.69      3.06 o 
  -1   0   8      390.62      388.75      8.70 o 
   0   0   8      289.62      300.70      9.42 o 
   1   0   8      741.17      772.61     17.13 o 
   2   0   8       87.05       88.77      4.17 o 
   3   0   8       79.70       72.08      3.78 o 
   4   0   8        6.04        7.60      3.30 o 
   5   0   8       15.70       23.90      4.15 o 
   6   0   8      173.23      185.51     10.79 o 
   7   0   8        1.63        1.20      3.23 o 
   8   0   8       12.00        6.04      6.99 o 
 -15   1   8        0.16        1.12      3.26 o 
 -14   1   8       62.52       65.39      4.63 o 
 -13   1   8        6.49       11.94      2.66 o 
 -12   1   8        9.14       11.21      2.56 o 
 -11   1   8      331.97      307.71      9.10 o 
 -10   1   8        0.15        0.04      1.58 o 
  -9   1   8       38.46       36.57      2.93 o 
  -8   1   8      259.97      243.59      7.18 o 
  -7   1   8       86.90       88.24      4.14 o 
  -6   1   8      116.51      113.90      4.47 o 
  -5   1   8       99.67      111.17      4.56 o 
  -4   1   8      166.81      170.83      5.47 o 
  -3   1   8       53.81       40.09      3.13 o 
  -2   1   8      113.93      118.21      4.81 o 
  -1   1   8       67.59       59.99      2.29 o 
   0   1   8      206.23      193.56      4.57 o 
   1   1   8      145.24      138.99      3.66 o 
   2   1   8       88.85       82.59      2.77 o 
   3   1   8      236.61      239.64     13.17 o 
   4   1   8       28.49       41.37      3.21 o 
   5   1   8      101.41      102.27      5.28 o 
   6   1   8       31.36       34.42      3.76 o 
   7   1   8        5.75        8.37      5.21 o 
   8   1   8        0.12        3.54      2.86 o 
 -15   2   8        5.89        5.75      4.06 o 
 -14   2   8      146.68      141.07      6.41 o 
 -13   2   8      124.69      131.00      5.98 o 
 -12   2   8        1.94        6.38      2.30 o 
 -11   2   8       36.79       46.38      3.59 o 
 -10   2   8       12.17       12.33      2.51 o 
  -9   2   8       66.96       60.05      3.63 o 
  -8   2   8       30.35       25.09      3.14 o 
  -7   2   8      436.33      406.46      9.78 o 
  -6   2   8      544.52      535.83     12.11 o 
  -5   2   8      230.76      214.24      6.62 o 
  -4   2   8       33.46       32.91      3.21 o 
  -3   2   8       10.84       14.10      1.62 o 
  -2   2   8       98.85       90.01      3.09 o 
  -1   2   8        1.26        5.62      1.22 o 
   0   2   8      305.32      298.34      5.77 o 
   1   2   8      463.94      490.68      8.56 o 
   2   2   8        0.18        2.80      1.75 o 
   3   2   8      187.02      162.98      4.74 o 
   4   2   8        0.12        2.06      1.87 o 
   5   2   8       16.28       16.35      2.83 o 
   6   2   8        0.94        4.31      2.52 o 
   7   2   8       19.78       28.22      5.69 o 
   8   2   8       20.64       27.40      4.07 o 
 -14   3   8       11.03       22.79      3.28 o 
 -13   3   8       25.42       29.07      3.24 o 
 -12   3   8       23.11       18.97      2.78 o 
 -11   3   8       24.00       26.98      4.45 o 
 -10   3   8      123.12      121.53      5.11 o 
  -9   3   8      362.83      338.33      9.06 o 
  -8   3   8       71.68       82.32      4.12 o 
  -7   3   8       29.06       29.66      3.18 o 
  -6   3   8        8.00       10.96      1.88 o 
  -5   3   8        0.53        4.51      2.52 o 
  -4   3   8        0.17        0.73      1.30 o 
  -3   3   8       28.38       23.27      2.82 o 
  -2   3   8     1238.44     1192.41     19.58 o 
  -1   3   8      797.92      808.99     19.62 o 
   0   3   8      167.18      174.70      4.20 o 
   1   3   8        2.07        3.39      1.32 o 
   2   3   8        0.02        0.98      1.19 o 
   3   3   8       10.23       16.65      1.87 o 
   4   3   8        2.88        8.21      2.18 o 
   5   3   8       84.28       85.77      4.73 o 
   6   3   8        0.39       -0.41      1.97 o 
   7   3   8       26.18       19.90      3.48 o 
 -14   4   8        2.37        7.34      3.80 o 
 -13   4   8        0.44       -0.05      1.93 o 
 -12   4   8        4.99        4.08      2.15 o 
 -11   4   8       89.14      101.82      6.12 o 
 -10   4   8       44.00       44.09      3.41 o 
  -9   4   8       94.06       90.92      3.74 o 
  -8   4   8       36.42       39.68      2.55 o 
  -7   4   8      506.60      502.35     10.04 o 
  -6   4   8        0.11        0.79      1.33 o 
  -5   4   8      255.97      264.20      6.27 o 
  -4   4   8     1563.40     1598.70     25.17 o 
  -3   4   8      641.57      659.46     12.33 o 
  -2   4   8       40.59       36.68      2.52 o 
  -1   4   8        0.08        2.05      1.64 o 
   0   4   8       18.36       22.03      2.01 o 
   1   4   8       62.47       65.08      3.44 o 
   2   4   8        0.00        1.41      1.37 o 
   3   4   8       28.41       35.20      3.32 o 
   4   4   8        0.46        2.03      1.95 o 
   5   4   8        3.05       11.47      2.62 o 
   6   4   8        8.84       13.91      3.19 o 
   7   4   8       49.69       40.17      4.30 o 
 -14   5   8       42.39       22.79      4.89 o 
 -13   5   8       55.60       51.03      4.14 o 
 -12   5   8      116.79      127.70      5.86 o 
 -11   5   8      206.94      225.38      7.99 o 
 -10   5   8       69.63       73.46      3.47 o 
  -9   5   8        2.25        4.41      3.37 o 
  -8   5   8       32.26       31.68      3.07 o 
  -7   5   8        0.20       -1.07      1.28 o 
  -6   5   8      315.01      317.89      7.25 o 
  -5   5   8      304.05      311.23      7.16 o 
  -4   5   8      310.58      310.30      7.14 o 
  -3   5   8       84.09       77.89      3.58 o 
  -2   5   8       67.64       63.79      3.65 o 
  -1   5   8       26.29       30.58      2.35 o 
   0   5   8      152.66      141.93      3.89 o 
   1   5   8       55.66       48.21      2.51 o 
   2   5   8       80.12       90.62      3.44 o 
   3   5   8       39.55       40.99      2.46 o 
   4   5   8       32.29       39.48      3.55 o 
   5   5   8       30.13       27.04      3.33 o 
   6   5   8        4.23        9.76      2.76 o 
   7   5   8        0.00        3.03      2.74 o 
 -13   6   8       15.64       14.57      4.70 o 
 -12   6   8       18.20       22.58      3.02 o 
 -11   6   8       32.24       38.12      6.25 o 
 -10   6   8       34.07       36.52      2.96 o 
  -9   6   8        9.09        8.60      2.06 o 
  -8   6   8        0.11        0.78      1.40 o 
  -7   6   8        0.80        2.78      2.24 o 
  -6   6   8       54.17       65.40      5.88 o 
  -5   6   8      111.94      109.34      3.92 o 
  -4   6   8      111.46      105.13      3.87 o 
  -3   6   8       34.26       37.15      3.07 o 
  -2   6   8       44.92       47.13      5.33 o 
  -1   6   8        2.37        2.73      2.35 o 
   0   6   8       78.14       89.73      5.18 o 
   1   6   8       47.10       48.01      2.84 o 
   2   6   8        5.74        2.85      2.03 o 
   3   6   8       99.70       83.99      3.74 o 
   4   6   8       27.82       27.84      3.57 o 
   5   6   8        0.34       -0.94      1.98 o 
   6   6   8        1.99        2.24      2.48 o 
 -12   7   8        2.67        5.17      2.83 o 
 -11   7   8       18.70       15.19      4.12 o 
 -10   7   8       47.03       50.47      4.11 o 
  -9   7   8      132.64      138.61      6.22 o 
  -8   7   8      193.40      191.96      5.78 o 
  -7   7   8      139.40      136.05      4.65 o 
  -6   7   8        0.14        0.55      1.61 o 
  -5   7   8        4.31        2.68      1.55 o 
  -4   7   8        3.43        7.83      1.76 o 
  -3   7   8      278.59      270.98      6.92 o 
  -2   7   8       80.20       86.73      3.52 o 
  -1   7   8      111.77      112.35      4.35 o 
   0   7   8       43.50       53.29      3.35 o 
   1   7   8        3.75        8.42      1.73 o 
   2   7   8        7.89       10.52      2.25 o 
   3   7   8        0.00        1.28      1.83 o 
   4   7   8        0.69        8.52      4.77 o 
   5   7   8        7.31        4.91      2.96 o 
 -11   8   8       45.08       54.01      5.51 o 
 -10   8   8       28.68       35.20      3.68 o 
  -9   8   8        6.60        5.58      2.41 o 
  -8   8   8       11.03       12.28      2.74 o 
  -7   8   8       50.27       52.74      4.02 o 
  -6   8   8       13.85       23.00      3.17 o 
  -5   8   8       10.77        8.22      2.81 o 
  -4   8   8        0.01       -0.32      2.55 o 
  -3   8   8       80.57       82.68      4.61 o 
  -2   8   8       42.98       49.26      3.73 o 
  -1   8   8       26.12       27.17      3.24 o 
   0   8   8        7.32        4.76      2.27 o 
   1   8   8       13.31       14.42      3.02 o 
   2   8   8       42.23       37.84      3.85 o 
   3   8   8        5.62        4.46      2.24 o 
   4   8   8        0.97       -3.18      5.32 o 
 -10   9   8        3.23       -0.87      2.66 o 
  -9   9   8        0.10        2.51      2.25 o 
  -8   9   8        0.01       -2.47      2.47 o 
  -7   9   8        0.94        6.04      4.15 o 
  -6   9   8       86.50       80.52      4.97 o 
  -5   9   8      249.73      255.51      9.15 o 
  -4   9   8       25.73       44.39      4.50 o 
  -3   9   8       15.47       19.43      3.15 o 
  -2   9   8        0.82        7.31      2.58 o 
  -1   9   8       21.39       16.57      3.07 o 
   0   9   8        1.28       -0.32      1.89 o 
   1   9   8       56.91       61.56      4.40 o 
   2   9   8       57.81       53.80      4.33 o 
   3   9   8       12.19       20.97      5.10 o 
  -8  10   8       47.12       40.80      5.06 o 
  -7  10   8       38.88       43.74      5.78 o 
  -6  10   8        1.65       -1.90      2.90 o 
  -5  10   8       26.72       25.51      4.61 o 
  -4  10   8       48.12       52.37      5.74 o 
  -3  10   8      126.63      119.55      6.17 o 
  -2  10   8       32.60       37.30      4.59 o 
  -1  10   8       54.04       58.01      5.52 o 
   0  10   8       26.56       27.69      4.80 o 
   1  10   8        0.17       -1.43      2.91 o 
  -5  11   8       57.10       52.17      5.99 o 
  -4  11   8        6.94        7.94      5.20 o 
  -3  11   8        0.62       14.75      4.54 o 
  -2  11   8       28.51       41.73      8.79 o 
  -1  11   8       27.62       36.57      6.24 o 
 -14   1   9       53.77       55.11      4.44 o 
 -13   1   9      173.23      172.07      7.37 o 
 -12   1   9      297.61      280.71      9.50 o 
 -11   1   9      132.02      141.63      6.07 o 
 -10   1   9      333.61      332.17      9.81 o 
  -9   1   9       34.15       44.57      3.63 o 
  -8   1   9      119.16      132.76      5.60 o 
  -7   1   9      191.19      185.23      6.53 o 
  -6   1   9      709.39      687.76     15.92 o 
  -5   1   9      339.43      328.60      9.46 o 
  -4   1   9      123.90      120.78      5.45 o 
  -3   1   9      378.02      400.90     10.82 o 
  -2   1   9       13.79       15.88      2.67 o 
  -1   1   9      117.02      114.38      3.84 o 
   0   1   9      128.65      119.62      3.46 o 
   1   1   9       54.32       47.09      2.31 o 
   2   1   9       94.01       88.43      3.17 o 
   3   1   9       12.02       18.14      1.87 o 
   4   1   9        8.85       11.59      2.51 o 
   5   1   9        1.22        1.83      2.21 o 
   6   1   9       12.69       14.65      3.57 o 
 -14   2   9        5.66        8.05      2.80 o 
 -13   2   9        2.55       12.37      3.36 o 
 -12   2   9       18.61       24.47      4.39 o 
 -11   2   9        8.59        9.72      3.24 o 
 -10   2   9       13.15       18.01      2.85 o 
  -9   2   9      139.08      127.19      5.54 o 
  -8   2   9        0.40        4.40      1.91 o 
  -7   2   9        0.51        3.41      2.09 o 
  -6   2   9       26.17       26.65      3.08 o 
  -5   2   9      118.05      122.89      5.07 o 
  -4   2   9       61.34       60.54      4.46 o 
  -3   2   9        9.86       15.40      2.65 o 
  -2   2   9       33.58       29.44      2.20 o 
  -1   2   9      168.14      177.54      5.15 o 
   0   2   9        0.00        2.18      1.48 o 
   1   2   9       56.92       49.80      2.92 o 
   2   2   9       74.26       73.13      2.95 o 
   3   2   9        0.72        2.10      1.54 o 
   4   2   9       13.86       19.07      2.79 o 
   5   2   9       10.24        8.16      2.55 o 
   6   2   9        4.77        4.31      2.68 o 
 -14   3   9       33.41       42.78      4.39 o 
 -13   3   9        7.40        4.58      2.39 o 
 -12   3   9      172.06      175.41      7.35 o 
 -11   3   9      273.19      260.33      8.78 o 
 -10   3   9        3.15        5.28      2.37 o 
  -9   3   9      145.56      138.75      5.88 o 
  -8   3   9      280.74      259.34      8.11 o 
  -7   3   9      136.69      137.02      5.32 o 
  -6   3   9       13.98       17.78      2.60 o 
  -5   3   9       14.14       18.79      2.83 o 
  -4   3   9       51.27       48.78      3.59 o 
  -3   3   9      112.14      110.31      5.10 o 
  -2   3   9      237.06      244.67      6.55 o 
  -1   3   9      480.47      494.07     12.61 o 
   0   3   9        1.88        2.99      1.98 o 
   1   3   9        6.16       10.66      1.67 o 
   2   3   9       14.94       16.18      2.68 o 
   3   3   9      126.67      114.84      3.92 o 
   4   3   9       13.26       10.45      3.09 o 
   5   3   9        0.80        4.39      2.73 o 
   6   3   9        5.94        6.76      2.90 o 
 -13   4   9        0.86       -0.86      2.21 o 
 -12   4   9        2.98        4.26      2.47 o 
 -11   4   9        3.97        1.55      2.05 o 
 -10   4   9       52.45       53.53      3.76 o 
  -9   4   9       28.43       26.01      2.99 o 
  -8   4   9        8.36       18.34      4.48 o 
  -7   4   9       69.89       75.47      4.14 o 
  -6   4   9      109.66      123.63      5.25 o 
  -5   4   9       16.42       16.94      2.57 o 
  -4   4   9       25.66       26.02      2.31 o 
  -3   4   9        0.23       -0.30      2.16 o 
  -2   4   9      179.99      165.74      5.17 o 
  -1   4   9       60.34       53.99      3.19 o 
   0   4   9       32.21       34.28      3.00 o 
   1   4   9        1.58        3.85      1.77 o 
   2   4   9        0.52       -0.47      1.25 o 
   3   4   9       15.58       16.37      2.02 o 
   4   4   9        6.19        9.83      3.23 o 
   5   4   9        4.77        5.07      3.34 o 
   6   4   9        0.97       -0.23      3.30 o 
 -13   5   9       76.09       77.03      5.08 o 
 -12   5   9       30.29       37.16      4.87 o 
 -11   5   9        0.30       -0.37      2.17 o 
 -10   5   9       38.97       39.33      3.81 o 
  -9   5   9       38.01       40.63      3.45 o 
  -8   5   9        9.25       10.64      2.85 o 
  -7   5   9       71.33       60.51      3.78 o 
  -6   5   9       28.57       27.63      2.50 o 
  -5   5   9      478.71      450.20      9.81 o 
  -4   5   9       27.73       29.75      2.65 o 
  -3   5   9      176.23      202.73      6.13 o 
  -2   5   9      208.18      214.70      6.22 o 
  -1   5   9        0.20        2.44      1.63 o 
   0   5   9       15.67       17.85      2.39 o 
   1   5   9       17.33       24.00      2.65 o 
   2   5   9       21.48       28.23      2.79 o 
   3   5   9        1.12        3.01      2.53 o 
   4   5   9        2.13        2.18      2.84 o 
   5   5   9        3.72        3.00      3.21 o 
 -12   6   9        2.21        1.26      3.55 o 
 -11   6   9        3.28        4.10      2.30 o 
 -10   6   9       47.04       56.13      5.29 o 
  -9   6   9       90.39       92.17      4.90 o 
  -8   6   9       10.40        7.23      2.30 o 
  -7   6   9       67.32       59.71      3.28 o 
  -6   6   9       28.40       31.87      2.47 o 
  -5   6   9        1.91        1.00      1.53 o 
  -4   6   9      298.74      263.21      7.02 o 
  -3   6   9        1.62        5.43      2.42 o 
  -2   6   9       23.84       29.96      2.69 o 
  -1   6   9       27.20       33.58      3.47 o 
   0   6   9        8.39       11.81      2.17 o 
   1   6   9        0.91       -0.23      1.55 o 
   2   6   9        2.16        4.23      1.96 o 
   3   6   9       14.63       19.67      3.57 o 
   4   6   9        0.36       -0.96      2.57 o 
 -11   7   9       23.51       20.93      3.99 o 
 -10   7   9       47.26       55.39      7.57 o 
  -9   7   9       29.91       34.37      4.45 o 
  -8   7   9       21.81       17.35      4.34 o 
  -7   7   9       19.18       17.38      2.69 o 
  -6   7   9      108.02       90.97      5.10 o 
  -5   7   9        8.87        2.21      1.72 o 
  -4   7   9        8.86        8.78      1.89 o 
  -3   7   9       27.51       26.29      2.62 o 
  -2   7   9       25.10       24.56      4.05 o 
  -1   7   9       22.33       31.61      2.81 o 
   0   7   9        0.04        1.59      1.94 o 
   1   7   9       22.16       25.13      3.20 o 
   2   7   9       29.99       38.46      4.81 o 
   3   7   9        2.20        3.18      6.28 o 
   4   7   9        2.77       -0.40      3.25 o 
 -10   8   9        7.71       12.03      3.92 o 
  -9   8   9       30.27       36.27      6.68 o 
  -8   8   9        7.71        9.04      3.12 o 
  -7   8   9        3.77        5.17      2.38 o 
  -6   8   9       52.37       51.76      4.02 o 
  -5   8   9       11.29       16.17      3.23 o 
  -4   8   9        6.72        8.79      2.68 o 
  -3   8   9        8.64       15.32      3.08 o 
  -2   8   9        0.07        0.10      1.85 o 
  -1   8   9        0.11        1.69      2.37 o 
   0   8   9        0.03        3.04      2.24 o 
   1   8   9       18.88       18.47      4.37 o 
   2   8   9        3.19        4.91      3.15 o 
  -9   9   9       57.73       54.16      5.45 o 
  -8   9   9      141.05      141.79      8.38 o 
  -7   9   9        0.01       -1.38      2.93 o 
  -6   9   9       11.70       19.32      3.22 o 
  -5   9   9        1.57        3.37      2.56 o 
  -4   9   9       18.12       13.40      3.03 o 
  -3   9   9        3.67        8.99      4.57 o 
  -2   9   9       87.37       71.24      5.07 o 
  -1   9   9       19.79       15.04      3.11 o 
   0   9   9        0.34       -2.66      2.66 o 
   1   9   9        0.10        2.20      2.42 o 
  -6  10   9        0.65       -4.47      4.47 o 
  -5  10   9        0.49        1.09      2.92 o 
  -4  10   9        8.98        7.71      3.56 o 
  -3  10   9        1.01        3.19      3.18 o 
  -2  10   9        0.23        2.31      2.90 o 
 -14   0  10        0.63       -1.18      3.39 o 
 -13   0  10        2.03        4.73      3.98 o 
 -12   0  10        6.22        6.93      4.07 o 
 -11   0  10      138.05      130.85      9.40 o 
 -10   0  10      286.67      281.38     13.82 o 
  -9   0  10       39.21       29.62      4.81 o 
  -8   0  10      286.60      264.03     12.68 o 
  -7   0  10      105.08      107.52      9.60 o 
  -6   0  10      170.19      143.63      9.05 o 
  -5   0  10        0.50        2.43      3.36 o 
  -4   0  10      723.31      719.39     24.97 o 
  -3   0  10        1.92       10.15      5.51 o 
  -2   0  10       26.07       36.96      5.41 o 
  -1   0  10      128.25      141.02     18.16 o 
   0   0  10       47.41       61.36     11.03 o 
   1   0  10       46.92       45.44      5.25 o 
   2   0  10      145.36      128.28     13.87 o 
   3   0  10        1.81       -5.01      5.76 o 
   5   0  10       27.08       37.21      8.99 o 
 -13   1  10        2.84        0.31      2.20 o 
 -12   1  10        2.03        2.05      2.33 o 
 -11   1  10        0.58        4.42      5.04 o 
 -10   1  10        9.75        9.09      2.83 o 
  -9   1  10      220.90      210.05      8.12 o 
  -8   1  10      120.21      119.56      5.65 o 
  -7   1  10        7.41        4.32      2.22 o 
  -6   1  10        0.11       -2.37      2.37 o 
  -5   1  10       54.47       49.14      3.87 o 
  -4   1  10       94.77       95.24      5.22 o 
  -3   1  10       80.03       87.91      5.09 o 
  -2   1  10      200.17      202.18      7.63 o 
  -1   1  10       27.18       29.73      3.38 o 
   0   1  10        2.97        1.33      2.10 o 
   1   1  10      220.35      216.24      7.91 o 
   2   1  10        0.82        1.99      1.61 o 
   3   1  10       56.97       66.65      8.28 o 
   4   1  10        1.21       13.39      6.80 o 
   5   1  10       20.54       32.86      6.47 o 
 -13   2  10       35.24       41.54      5.10 o 
 -12   2  10        2.38        8.25      2.83 o 
 -11   2  10        0.15       -2.32      2.32 o 
 -10   2  10        5.01        4.80      2.22 o 
  -9   2  10      184.35      181.96      7.03 o 
  -8   2  10        0.87        8.26      2.88 o 
  -7   2  10       31.45       42.34      3.74 o 
  -6   2  10      399.05      414.51     12.11 o 
  -5   2  10        2.68        4.75      2.28 o 
  -4   2  10       53.35       50.63      4.06 o 
  -3   2  10        9.69       11.39      3.18 o 
  -2   2  10       22.56       29.27      3.44 o 
  -1   2  10       20.10       29.51      3.64 o 
   0   2  10      176.57      171.64      7.59 o 
   1   2  10      138.49      132.46      5.05 o 
   2   2  10       11.19        5.51      3.05 o 
   3   2  10        0.76        2.69      2.51 o 
   4   2  10        6.27        6.62      3.01 o 
   5   2  10        1.92       -0.69      3.43 o 
 -13   3  10      162.02      190.25      8.32 o 
 -12   3  10       73.75       79.82      5.31 o 
 -11   3  10      115.61      134.41      6.75 o 
 -10   3  10       52.07       45.96      4.04 o 
  -9   3  10       28.23       30.36      3.57 o 
  -8   3  10       18.28       21.00      2.79 o 
  -7   3  10      127.93      118.69      5.49 o 
  -6   3  10       90.23       95.60      4.91 o 
  -5   3  10       28.83       34.77      3.46 o 
  -4   3  10      353.62      353.28     10.65 o 
  -3   3  10        0.06        6.06      2.86 o 
  -2   3  10      196.86      203.86      7.74 o 
  -1   3  10        0.99        4.07      2.50 o 
   0   3  10      229.44      203.73      7.09 o 
   1   3  10       87.12       65.92      3.67 o 
   2   3  10       51.56       49.33      3.32 o 
   3   3  10       12.31       10.90      3.80 o 
   4   3  10        1.81        1.94      2.90 o 
 -13   4  10        9.73        7.20      2.80 o 
 -12   4  10        1.26        1.23      2.35 o 
 -11   4  10       29.00       39.56      4.09 o 
 -10   4  10       96.81      108.31      5.87 o 
  -9   4  10       37.43       49.44      3.99 o 
  -8   4  10        0.82        2.79      2.21 o 
  -7   4  10       17.75       22.46      5.86 o 
  -6   4  10       18.19       23.92      3.37 o 
  -5   4  10       81.50       82.07      4.85 o 
  -4   4  10       41.75       51.15      4.13 o 
  -3   4  10      125.70      118.00      5.84 o 
  -2   4  10       12.23       14.01      4.41 o 
  -1   4  10       17.76       22.83      2.49 o 
   0   4  10        0.08        1.78      2.13 o 
   1   4  10       12.92       18.90      2.53 o 
   2   4  10        0.00        2.93      2.01 o 
   3   4  10       12.64       11.19      5.46 o 
   4   4  10        2.84        2.87      3.31 o 
 -12   5  10       19.32       20.81      3.68 o 
 -11   5  10       38.95       40.37      5.26 o 
 -10   5  10       86.22       90.04      8.39 o 
  -9   5  10      201.49      232.41      8.89 o 
  -8   5  10      215.20      221.29      8.23 o 
  -7   5  10       52.40       55.68      5.29 o 
  -6   5  10        4.19        8.96      2.74 o 
  -5   5  10        7.09       12.29      2.63 o 
  -4   5  10        0.63        3.96      2.58 o 
  -3   5  10       33.67       45.06      5.12 o 
  -2   5  10      276.59      275.57     10.87 o 
  -1   5  10       69.42       74.03      3.83 o 
   0   5  10       54.72       53.42      4.00 o 
   1   5  10        0.42       -0.07      1.88 o 
   2   5  10        8.01       17.66      4.79 o 
   3   5  10       12.75       20.48      4.12 o 
 -11   6  10       11.58        9.75      3.74 o 
 -10   6  10        0.67       -0.28      2.73 o 
  -9   6  10        0.22        6.87      3.17 o 
  -8   6  10        4.13        2.19      2.16 o 
  -7   6  10       10.78       16.03      2.83 o 
  -6   6  10      105.37      101.50      5.22 o 
  -5   6  10       17.96       12.89      2.61 o 
  -4   6  10       38.62       43.79      5.10 o 
  -3   6  10      188.59      184.94      7.21 o 
  -2   6  10       95.85       94.83      4.53 o 
  -1   6  10        0.06       -0.22      1.69 o 
   0   6  10       35.02       33.59      3.01 o 
   1   6  10        3.74        4.98      2.35 o 
   2   6  10        0.08        0.58      3.11 o 
   3   6  10        0.11        2.28      3.52 o 
 -10   7  10       48.72       53.46      6.37 o 
  -9   7  10        8.66       11.71      3.70 o 
  -8   7  10        0.28        0.41      3.20 o 
  -7   7  10       14.47       16.45      4.14 o 
  -6   7  10       16.27       19.99      3.99 o 
  -5   7  10      101.89      113.45      7.48 o 
  -4   7  10       46.83       53.56      5.62 o 
  -3   7  10      110.43      108.65      7.14 o 
  -2   7  10       61.44       66.15      4.82 o 
  -1   7  10        1.08       -1.34      2.27 o 
   0   7  10       10.22        7.16      2.70 o 
   1   7  10        0.09        1.16      2.10 o 
  -9   8  10       19.10       25.67      4.59 o 
  -8   8  10       24.58       24.89      4.54 o 
  -7   8  10       55.82       69.19      5.75 o 
  -6   8  10       35.93       35.81      4.92 o 
  -5   8  10        5.57       14.79      4.72 o 
  -4   8  10        0.54       -1.31      2.86 o 
  -3   8  10       79.34       77.34      6.90 o 
  -2   8  10       16.93       15.40      4.16 o 
  -1   8  10       10.67        3.66      3.31 o 
   0   8  10       35.84       36.11      6.17 o 
  -6   9  10        0.98        4.49      3.52 o 
  -5   9  10       19.55       20.06      4.34 o 
  -4   9  10       36.17       43.30      5.48 o 
  -3   9  10       17.96       27.37     11.28 o 
 -12   1  11       45.14       41.10      4.38 o 
 -11   1  11       31.14       25.01      3.70 o 
 -10   1  11      115.51      107.13      5.98 o 
  -9   1  11       36.94       32.57      3.72 o 
  -8   1  11       37.29       41.59      4.18 o 
  -7   1  11        3.13        5.29      2.59 o 
  -6   1  11        1.91        1.86      2.76 o 
  -5   1  11       88.31       88.06      5.28 o 
  -4   1  11       69.66       72.78      5.07 o 
  -3   1  11       30.67       41.43      4.10 o 
  -2   1  11        8.61        6.90      2.72 o 
  -1   1  11       17.38       18.74      3.25 o 
   0   1  11       64.81       69.59      4.85 o 
   1   1  11       15.18       18.58      3.07 o 
   2   1  11        1.30        4.66      4.26 o 
   3   1  11        0.74        0.25      3.76 o 
 -12   2  11       48.56       57.94      4.77 o 
 -11   2  11       69.82       83.96      5.62 o 
 -10   2  11       18.49       23.97      3.43 o 
  -9   2  11       49.63       58.30      4.74 o 
  -8   2  11        0.68        1.40      2.23 o 
  -7   2  11       85.14       89.86      5.45 o 
  -6   2  11        0.22        0.79      2.23 o 
  -5   2  11       23.03       36.07      3.78 o 
  -4   2  11       53.37       54.04      5.07 o 
  -3   2  11      109.44      107.30      6.10 o 
  -2   2  11        3.30        8.75      4.35 o 
  -1   2  11       25.33       25.09      3.49 o 
   0   2  11       47.60       51.39      4.12 o 
   1   2  11        2.30        0.81      2.17 o 
   2   2  11        0.21       -0.86      3.67 o 
   3   2  11      115.34      102.34     10.10 o 
 -12   3  11        8.34        7.26      2.89 o 
 -11   3  11       59.48       64.10      5.18 o 
 -10   3  11       77.51       91.48      5.51 o 
  -9   3  11       18.86       19.13      3.40 o 
  -8   3  11       13.09       20.15      4.44 o 
  -7   3  11        0.08        1.86      2.17 o 
  -6   3  11       55.19       49.93      4.18 o 
  -5   3  11        7.13       10.95      3.99 o 
  -4   3  11        0.72        2.20      3.67 o 
  -3   3  11        0.01        2.59      3.41 o 
  -2   3  11       17.88       26.90      4.07 o 
  -1   3  11       12.46       11.91      3.11 o 
   0   3  11       22.66       28.62      3.58 o 
   1   3  11       72.79       75.46      5.04 o 
   2   3  11       27.04       37.14      6.38 o 
 -11   4  11       16.16       24.84      4.09 o 
 -10   4  11      106.39      106.81      6.23 o 
  -9   4  11       27.19       28.00      3.72 o 
  -8   4  11      105.46       99.23      5.72 o 
  -7   4  11       78.94       85.12      5.30 o 
  -6   4  11       51.61       49.52      4.56 o 
  -5   4  11       44.84       47.32      4.06 o 
  -4   4  11       10.71       11.70      4.24 o 
  -3   4  11        1.33        5.38      2.56 o 
  -2   4  11       41.22       40.04      3.95 o 
  -1   4  11        1.80        0.45      2.13 o 
   0   4  11       37.82       44.27      4.27 o 
   1   4  11        7.08        5.27      4.46 o 
   2   4  11       44.92       49.56      7.12 o 
 -11   5  11       50.64       49.30      4.70 o 
 -10   5  11       14.87       14.62      3.12 o 
  -9   5  11       43.06       32.31      3.96 o 
  -8   5  11        0.05        3.56      2.57 o 
  -7   5  11        0.11       -0.84      3.05 o 
  -6   5  11        4.93        8.59      2.71 o 
  -5   5  11        3.03        7.62      4.55 o 
  -4   5  11        4.25        7.10      5.56 o 
  -3   5  11       41.47       52.26      4.41 o 
  -2   5  11        1.52        3.24      3.91 o 
  -1   5  11      122.84      118.76      6.50 o 
   0   5  11        7.73       17.90      3.71 o 
   1   5  11        8.33       14.72     13.73 o 
 -10   6  11       40.90       34.79      5.18 o 
  -9   6  11       26.31       28.96      4.88 o 
  -8   6  11       74.33       77.55      6.60 o 
  -7   6  11       44.47       43.17      5.01 o 
  -6   6  11       51.83       53.79      4.53 o 
  -5   6  11       11.43        5.94      3.26 o 
  -4   6  11        1.56        4.68      4.11 o 
  -3   6  11       13.09       18.33      3.46 o 
  -2   6  11       19.84       23.29      4.53 o 
  -1   6  11       44.62       50.16      5.84 o 
   0   6  11       61.54       59.98      5.75 o 
  -8   7  11       15.65       20.82      4.32 o 
  -7   7  11        2.19       -2.84      3.35 o 
  -6   7  11        0.10        4.63      3.37 o 
  -5   7  11       21.38       32.01      6.44 o 
  -4   7  11       27.30       23.82      4.86 o 
  -3   7  11        5.38        6.57      3.64 o 
  -2   7  11        1.61        3.56      4.87 o 
 -11   0  12       98.09      124.99     10.64 o 
 -10   0  12      115.01       97.96      8.29 o 
  -9   0  12       32.20       19.65      5.35 o 
  -8   0  12      198.79      195.09     11.76 o 
  -7   0  12      259.35      223.09     13.85 o 
  -6   0  12      147.31      154.35     11.31 o 
  -5   0  12        0.17        5.12      4.08 o 
  -4   0  12        1.83        0.42      3.10 o 
  -3   0  12       15.98       11.92      4.57 o 
  -2   0  12       11.92        6.05      4.38 o 
  -1   0  12        0.42       -0.20      4.17 o 
   0   0  12       13.55       23.65      8.65 o 
   1   0  12        1.79       -3.23      6.67 o 
 -11   1  12       28.44       32.69      4.28 o 
 -10   1  12        0.24       -0.34      2.40 o 
  -9   1  12       45.88       48.26      4.55 o 
  -8   1  12        0.22        0.38      2.89 o 
  -7   1  12        1.86       -2.54      2.54 o 
  -6   1  12        0.03        2.94      2.92 o 
  -5   1  12       16.51       25.33      4.03 o 
  -4   1  12       50.87       57.62      5.06 o 
  -3   1  12        1.32        2.93      2.84 o 
  -2   1  12       21.53       25.58      4.38 o 
  -1   1  12       27.81       37.88      4.17 o 
   0   1  12       21.60       30.09      6.80 o 
 -11   2  12      166.32      163.92      8.48 o 
 -10   2  12       39.58       61.39      5.00 o 
  -9   2  12      163.01      158.60      7.92 o 
  -8   2  12      155.24      131.32      7.15 o 
  -7   2  12       28.99       33.70      4.68 o 
  -6   2  12        8.23        7.74      3.07 o 
  -5   2  12       23.74       21.14      3.89 o 
  -4   2  12        7.02       17.45      3.91 o 
  -3   2  12       52.61       56.25      5.25 o 
  -2   2  12       47.39       54.93      5.01 o 
  -1   2  12        3.51        2.45      2.61 o 
   0   2  12        0.63        2.00      4.16 o 
 -10   3  12        4.01        4.38      4.27 o 
  -9   3  12       36.81       34.52      4.27 o 
  -8   3  12        1.27        2.20      2.58 o 
  -7   3  12        0.29        2.33      2.74 o 
  -6   3  12        1.72        4.33      2.88 o 
  -5   3  12       18.53       21.07      3.80 o 
  -4   3  12        2.48        6.58      3.06 o 
  -3   3  12       16.35       18.90      3.66 o 
  -2   3  12       11.74       15.68      5.70 o 
  -1   3  12        4.20        2.59      2.65 o 
   0   3  12        6.40        4.89      4.11 o 
  -9   4  12       47.53       41.55      4.57 o 
  -8   4  12       36.85       55.32      4.83 o 
  -7   4  12      144.07      150.30      7.46 o 
  -6   4  12       28.62       37.51      4.61 o 
  -5   4  12        3.80        9.82      4.11 o 
  -4   4  12       16.62       20.39      3.58 o 
  -3   4  12        5.29        5.48      2.94 o 
  -2   4  12        2.12        5.16      2.96 o 
  -1   4  12        2.80        2.41      2.50 o 
  -8   5  12        5.47        6.63      2.86 o 
  -7   5  12        7.73        2.67      3.24 o 
  -6   5  12        9.58        9.89      4.41 o 
  -5   5  12       11.97        9.50      3.10 o 
  -4   5  12        6.42        2.28      2.87 o 
  -3   5  12        0.37       -0.15      2.12 o 
  -2   5  12        0.12       -1.05      2.57 o 
  -8   1  13       11.14       15.44      3.46 o 
  -7   1  13        2.10        1.83      2.78 o 
  -6   1  13       35.04       32.74      4.70 o 
  -5   1  13       38.30       35.72      4.80 o 
  -4   1  13        4.84        3.73      3.04 o 
  -7   2  13        5.64        9.71      3.75 o 
  -6   2  13        9.13       12.44      3.67 o 
  -5   2  13        1.76        1.95      3.01 o 
                                                 
